# Supplementary material for: 6-Chloro-2-phenyl-3-(2-phenyl­ethyn­yl)quinoxaline
Source: Acta Crystallogr Sect E Struct Rep Online. 2012 May 16;68(Pt 6):o1741. doi: 10.1107/S1600536812020776 (PMC3379328; doi:10.1107/S1600536812020776)
Supplement: Supplementary file 1 [file e-68-o1741-sup1.cif]

##############################################################################
#                                                                            #
# This CIF contains the data in a paper accepted for publication in          #
# Acta Crystallographica Section E. It conforms to the requirements of       #
# Notes for Authors for Acta Crystallographica Section E, and has been       #
# peer reviewed under the auspices of the IUCr Commission on Journals.       #
#                                                                            #
# Full details of the Crystallographic Information File format               #
# are given in the paper "The Crystallographic Information File (CIF):       #
# a New Standard Archive File for Crystallography" by S. R. Hall, F. H.      #
# Allen and I. D. Brown [Acta Cryst. (1991), A47, 655-685].                  #
#                                                                            #
# The current version of the core CIF dictionary is obtainable from          #
# ftp://ftp.iucr.org/pub/cif_core.dic.                                       #
#                                                                            #
# Software is freely available for graphical display of the structure(s)     #
# in this CIF. For information consult the CIF software page                 #
# http://www.iucr.org/resources/cif/software.                                #
#                                                                            #
# This file may be used for bona fide research purposes within the           #
# scientific community so long as proper attribution is given to the journal # 
# article from which it was obtained.                                        #
#                                                                            #
##############################################################################
data_I
_audit_creation_method     SHELXL-97
_chemical_name_systematic
;
6-Chloro-2-phenyl-3-(2-phenylethynyl)quinoxaline
;
_chemical_name_common     ?
_chemical_formula_moiety     'C22 H13 Cl N2'
_chemical_formula_sum     'C22 H13 Cl N2'
_chemical_formula_iupac     'C22 H13 Cl N2'
_chemical_formula_weight     340.79
_chemical_melting_point     ?
_symmetry_cell_setting     triclinic
_symmetry_space_group_name_H-M     'P -1'
_symmetry_space_group_name_Hall     '-P 1'
loop_
    _symmetry_equiv_pos_as_xyz
    'x, y, z'
    '-x, -y, -z'
_cell_length_a     8.8652(13)
_cell_length_b     9.8591(8)
_cell_length_c     10.9740(17)
_cell_angle_alpha     73.032(15)
_cell_angle_beta     81.036(17)
_cell_angle_gamma     64.374(13)
_cell_volume     826.68(19)
_cell_formula_units_Z     2
_cell_measurement_reflns_used     3874
_cell_measurement_theta_min     3.2
_cell_measurement_theta_max     27.5
_cell_measurement_temperature     223(2)
_exptl_crystal_description     'block'
_exptl_crystal_colour     'yellow'
_exptl_crystal_size_max     0.70
_exptl_crystal_size_mid     0.45
_exptl_crystal_size_min     0.20
_exptl_crystal_density_diffrn     1.369
_exptl_crystal_density_meas     ?
_exptl_crystal_density_method     'not measured'
_exptl_crystal_F_000     352
_exptl_absorpt_coefficient_mu     0.237
_exptl_absorpt_correction_type     multi-scan
_exptl_absorpt_process_details     '(<i>REQAB</i>; Jacobson, 1998)'
_exptl_absorpt_correction_T_min     0.649
_exptl_absorpt_correction_T_max     0.954
_exptl_special_details     ?
_diffrn_ambient_temperature     223(2)
_diffrn_radiation_type     MoK\a
_diffrn_radiation_wavelength     0.71075
_diffrn_radiation_source     'fine-focus sealed tube'
_diffrn_radiation_monochromator     graphite
_diffrn_measurement_device_type     'Rigaku Saturn'
_diffrn_measurement_method     \w
_diffrn_detector_area_resol_mean     14.63
_diffrn_reflns_number     7504
_diffrn_reflns_av_R_equivalents     0.0238
_diffrn_reflns_av_sigmaI/netI     0.0457
_diffrn_reflns_theta_min     3.15
_diffrn_reflns_theta_max     27.51
_diffrn_reflns_theta_full     27.51
_diffrn_measured_fraction_theta_max     0.977
_diffrn_measured_fraction_theta_full     0.977
_diffrn_reflns_limit_h_min     -11
_diffrn_reflns_limit_h_max     9
_diffrn_reflns_limit_k_min     -12
_diffrn_reflns_limit_k_max     12
_diffrn_reflns_limit_l_min     -14
_diffrn_reflns_limit_l_max     10
_diffrn_standards_number     ?
_diffrn_standards_interval_count     ?
_diffrn_standards_interval_time     ?
_diffrn_standards_decay_%     ?
_refine_special_details
;
Refinement of <i>F</i>^2^ against ALL reflections. The weighted <i>R</i>-factor
<i>wR</i> and goodness of fit <i>S</i> are based on <i>F</i>^2^, conventional
<i>R</i>-factors <i>R</i> are based on <i>F</i>, with <i>F</i> set to zero for
negative <i>F</i>^2^. The threshold expression of <i>F</i>^2^ >
\s(<i>F</i>^2^) is used only for calculating <i>R</i>-factors(gt) <i>etc</i>.
and is not relevant to the choice of reflections for refinement.
<i>R</i>-factors based on <i>F</i>^2^ are statistically about twice as large
as those based on <i>F</i>, and <i>R</i>- factors based on ALL data will be
even larger.
;
_reflns_number_total     3714
_reflns_number_gt     2855
_reflns_threshold_expression     I>2sigma(I)
_refine_ls_structure_factor_coef     Fsqd
_refine_ls_matrix_type     full
_refine_ls_R_factor_all     0.0655
_refine_ls_R_factor_gt     0.0480
_refine_ls_wR_factor_gt     0.1180
_refine_ls_wR_factor_ref     0.1277
_refine_ls_goodness_of_fit_ref     1.071
_refine_ls_restrained_S_all     1.071
_refine_ls_number_reflns     3714
_refine_ls_number_parameters     227
_refine_ls_number_restraints     0
_refine_ls_hydrogen_treatment     constr
_refine_ls_weighting_scheme     calc
_refine_ls_weighting_details
                 'calc w=1/[\s^2^(Fo^2^)+(0.0712P)^2^] where P=(Fo^2^+2Fc^2^)/3'
_atom_sites_solution_hydrogens     geom
_atom_sites_solution_primary     direct
_atom_sites_solution_secondary     difmap
_refine_ls_shift/su_max     0.000
_refine_ls_shift/su_mean     0.000
_refine_diff_density_max     0.272
_refine_diff_density_min     -0.369
_refine_ls_extinction_method     none
_refine_ls_extinction_coef     ?
loop_
    _atom_type_symbol
    _atom_type_description
    _atom_type_scat_dispersion_real
    _atom_type_scat_dispersion_imag
    _atom_type_scat_source
    'C' 'C' 0.0033 0.0016
                         'International Tables Vol C Tables 4.2.6.8 and 6.1.1.4'
    'H' 'H' 0.0000 0.0000
                         'International Tables Vol C Tables 4.2.6.8 and 6.1.1.4'
    'N' 'N' 0.0061 0.0033
                         'International Tables Vol C Tables 4.2.6.8 and 6.1.1.4'
    'Cl' 'Cl' 0.1484 0.1585
                         'International Tables Vol C Tables 4.2.6.8 and 6.1.1.4'
_computing_data_collection     'CrystalClear (Rigaku, 2002)'
_computing_cell_refinement     'CrystalClear (Rigaku, 2002)'
_computing_data_reduction     'CrystalClear (Rigaku, 2002)'
_computing_structure_solution     'SHELXS97 (Sheldrick, 2008)'
_computing_structure_refinement     'SHELXL97 (Sheldrick, 2008)'
_computing_molecular_graphics     'CrystalStructure (Rigaku, 2002)'
_computing_publication_material     'SHELXL97 (Sheldrick, 2008)'
loop_
    _atom_site_type_symbol
    _atom_site_label
    _atom_site_fract_x
    _atom_site_fract_y
    _atom_site_fract_z
    _atom_site_U_iso_or_equiv
    _atom_site_adp_type
    _atom_site_calc_flag
    _atom_site_refinement_flags
    _atom_site_occupancy
    _atom_site_symmetry_multiplicity
    _atom_site_disorder_assembly
    _atom_site_disorder_group
    Cl Cl1 -0.11370(6) 0.42900(6) 1.28280(4) 0.05093(18) Uani d . 1 1 . .
    N N1 0.47258(16) 0.32096(14) 0.93213(12) 0.0299(3) Uani d . 1 1 . .
    N N2 0.26481(16) 0.16607(15) 0.94729(12) 0.0314(3) Uani d . 1 1 . .
    C C1 0.05364(19) 0.40009(19) 1.17229(15) 0.0344(4) Uani d . 1 1 . .
    C C2 0.1450(2) 0.49110(19) 1.15630(15) 0.0349(4) Uani d . 1 1 . .
    H H2 0.1121 0.5680 1.2012 0.042 Uiso calc R 1 1 . .
    C C3 0.28190(19) 0.46636(18) 1.07482(15) 0.0326(4) Uani d . 1 1 . .
    H H3 0.3446 0.5255 1.0643 0.039 Uiso calc R 1 1 . .
    C C4 0.32946(18) 0.35241(17) 1.00641(14) 0.0286(3) Uani d . 1 1 . .
    C C5 0.22960(19) 0.26891(18) 1.01856(14) 0.0298(3) Uani d . 1 1 . .
    C C6 0.0918(2) 0.29202(19) 1.10582(15) 0.0338(4) Uani d . 1 1 . .
    H H6 0.0276 0.2339 1.1178 0.041 Uiso calc R 1 1 . .
    C C7 0.51048(19) 0.21689(17) 0.86690(14) 0.0292(3) Uani d . 1 1 . .
    C C8 0.40000(18) 0.14242(17) 0.87130(14) 0.0288(3) Uani d . 1 1 . .
    C C9 0.67530(19) 0.17448(17) 0.79653(15) 0.0308(3) Uani d . 1 1 . .
    C C10 0.8145(2) 0.14816(19) 0.85823(17) 0.0379(4) Uani d . 1 1 . .
    H H10 0.8026 0.1569 0.9426 0.045 Uiso calc R 1 1 . .
    C C11 0.9711(2) 0.1090(2) 0.79661(19) 0.0456(5) Uani d . 1 1 . .
    H H11 1.0649 0.0899 0.8396 0.055 Uiso calc R 1 1 . .
    C C12 0.9889(2) 0.0981(2) 0.6723(2) 0.0485(5) Uani d . 1 1 . .
    H H12 1.0947 0.0714 0.6305 0.058 Uiso calc R 1 1 . .
    C C13 0.8506(2) 0.1266(2) 0.60934(18) 0.0459(5) Uani d . 1 1 . .
    H H13 0.8628 0.1209 0.5241 0.055 Uiso calc R 1 1 . .
    C C14 0.6945(2) 0.16343(19) 0.67054(16) 0.0366(4) Uani d . 1 1 . .
    H H14 0.6016 0.1810 0.6274 0.044 Uiso calc R 1 1 . .
    C C15 0.43695(19) 0.03324(18) 0.79721(15) 0.0322(4) Uani d . 1 1 . .
    C C16 0.4708(2) -0.06017(18) 0.73719(15) 0.0339(4) Uani d . 1 1 . .
    C C17 0.5261(2) -0.17824(18) 0.66936(15) 0.0324(4) Uani d . 1 1 . .
    C C18 0.6633(2) -0.1962(2) 0.58335(16) 0.0397(4) Uani d . 1 1 . .
    H H18 0.7119 -0.1241 0.5638 0.048 Uiso calc R 1 1 . .
    C C19 0.7275(2) -0.3183(2) 0.52727(17) 0.0434(4) Uani d . 1 1 . .
    H H19 0.8201 -0.3299 0.4699 0.052 Uiso calc R 1 1 . .
    C C20 0.6561(2) -0.4245(2) 0.55506(17) 0.0420(4) Uani d . 1 1 . .
    H H20 0.7017 -0.5093 0.5179 0.050 Uiso calc R 1 1 . .
    C C21 0.5186(2) -0.4060(2) 0.63702(17) 0.0399(4) Uani d . 1 1 . .
    H H21 0.4698 -0.4777 0.6547 0.048 Uiso calc R 1 1 . .
    C C22 0.4516(2) -0.28344(19) 0.69351(16) 0.0364(4) Uani d . 1 1 . .
    H H22 0.3562 -0.2705 0.7481 0.044 Uiso calc R 1 1 . .
loop_
    _atom_site_aniso_label
    _atom_site_aniso_U_11
    _atom_site_aniso_U_22
    _atom_site_aniso_U_33
    _atom_site_aniso_U_12
    _atom_site_aniso_U_13
    _atom_site_aniso_U_23
    Cl1 0.0412(3) 0.0698(3) 0.0470(3) -0.0267(2) 0.0169(2) -0.0255(2)
    N1 0.0286(6) 0.0311(7) 0.0339(7) -0.0147(6) 0.0008(6) -0.0106(6)
    N2 0.0298(7) 0.0338(7) 0.0353(7) -0.0166(6) -0.0003(6) -0.0103(6)
    C1 0.0287(8) 0.0418(9) 0.0311(8) -0.0133(7) 0.0021(7) -0.0102(7)
    C2 0.0334(8) 0.0378(9) 0.0358(9) -0.0136(7) 0.0004(7) -0.0151(7)
    C3 0.0332(8) 0.0334(8) 0.0358(8) -0.0158(7) -0.0027(7) -0.0112(7)
    C4 0.0255(7) 0.0310(8) 0.0307(8) -0.0131(7) -0.0008(6) -0.0075(7)
    C5 0.0287(8) 0.0306(8) 0.0309(8) -0.0127(7) -0.0032(6) -0.0070(7)
    C6 0.0306(8) 0.0387(9) 0.0356(8) -0.0181(7) 0.0014(7) -0.0092(7)
    C7 0.0277(8) 0.0296(8) 0.0308(8) -0.0129(6) -0.0011(6) -0.0062(6)
    C8 0.0272(7) 0.0281(8) 0.0325(8) -0.0115(6) -0.0018(7) -0.0089(7)
    C9 0.0287(8) 0.0277(8) 0.0386(8) -0.0145(7) 0.0044(7) -0.0100(7)
    C10 0.0348(9) 0.0410(9) 0.0446(9) -0.0194(8) 0.0025(8) -0.0164(8)
    C11 0.0289(8) 0.0484(11) 0.0660(12) -0.0191(8) 0.0024(9) -0.0207(9)
    C12 0.0356(9) 0.0501(11) 0.0656(12) -0.0230(9) 0.0192(9) -0.0254(10)
    C13 0.0480(10) 0.0495(11) 0.0443(10) -0.0244(9) 0.0154(9) -0.0195(9)
    C14 0.0358(9) 0.0390(9) 0.0380(9) -0.0177(8) 0.0043(7) -0.0130(7)
    C15 0.0297(8) 0.0339(8) 0.0372(9) -0.0161(7) -0.0002(7) -0.0105(7)
    C16 0.0333(8) 0.0340(9) 0.0372(9) -0.0165(7) -0.0018(7) -0.0082(7)
    C17 0.0331(8) 0.0313(8) 0.0343(8) -0.0132(7) -0.0034(7) -0.0096(7)
    C18 0.0445(10) 0.0375(9) 0.0411(9) -0.0212(8) 0.0023(8) -0.0107(8)
    C19 0.0442(10) 0.0480(10) 0.0386(9) -0.0195(9) 0.0078(8) -0.0157(8)
    C20 0.0511(10) 0.0369(9) 0.0404(9) -0.0144(8) -0.0025(8) -0.0182(8)
    C21 0.0454(10) 0.0386(9) 0.0447(10) -0.0219(8) -0.0052(8) -0.0140(8)
    C22 0.0357(9) 0.0385(9) 0.0406(9) -0.0177(8) -0.0005(7) -0.0143(8)
_geom_special_details
;
All e.s.d.'s (except the e.s.d. in the dihedral angle between two l.s. planes)
are estimated using the full covariance matrix. The cell e.s.d.'s are taken
into account individually in the estimation of e.s.d.'s in distances, angles
and torsion angles; correlations between e.s.d.'s in cell parameters are only
used when they are defined by crystal symmetry. An approximate (isotropic)
treatment of cell e.s.d.'s is used for estimating e.s.d.'s involving l.s.
planes.
;
loop_
    _geom_bond_atom_site_label_1
    _geom_bond_atom_site_label_2
    _geom_bond_site_symmetry_2
    _geom_bond_distance
    _geom_bond_publ_flag
    Cl1 C1 . 1.7401(16) ?
    N1 C7 . 1.3168(18) ?
    N1 C4 . 1.3621(18) ?
    N2 C8 . 1.3216(19) ?
    N2 C5 . 1.3602(19) ?
    C1 C6 . 1.359(2) ?
    C1 C2 . 1.408(2) ?
    C2 C3 . 1.366(2) ?
    C2 H2 . 0.9400 ?
    C3 C4 . 1.410(2) ?
    C3 H3 . 0.9400 ?
    C4 C5 . 1.417(2) ?
    C5 C6 . 1.408(2) ?
    C6 H6 . 0.9400 ?
    C7 C8 . 1.445(2) ?
    C7 C9 . 1.488(2) ?
    C8 C15 . 1.432(2) ?
    C9 C10 . 1.389(2) ?
    C9 C14 . 1.397(2) ?
    C10 C11 . 1.389(2) ?
    C10 H10 . 0.9400 ?
    C11 C12 . 1.378(3) ?
    C11 H11 . 0.9400 ?
    C12 C13 . 1.383(3) ?
    C12 H12 . 0.9400 ?
    C13 C14 . 1.384(2) ?
    C13 H13 . 0.9400 ?
    C14 H14 . 0.9400 ?
    C15 C16 . 1.194(2) ?
    C16 C17 . 1.431(2) ?
    C17 C18 . 1.398(2) ?
    C17 C22 . 1.400(2) ?
    C18 C19 . 1.373(2) ?
    C18 H18 . 0.9400 ?
    C19 C20 . 1.384(2) ?
    C19 H19 . 0.9400 ?
    C20 C21 . 1.375(2) ?
    C20 H20 . 0.9400 ?
    C21 C22 . 1.378(2) ?
    C21 H21 . 0.9400 ?
    C22 H22 . 0.9400 ?
loop_
    _geom_angle_atom_site_label_1
    _geom_angle_atom_site_label_2
    _geom_angle_atom_site_label_3
    _geom_angle_site_symmetry_1
    _geom_angle_site_symmetry_3
    _geom_angle
    _geom_angle_publ_flag
    C7 N1 C4 . . 118.09(11) ?
    C8 N2 C5 . . 117.11(12) ?
    C6 C1 C2 . . 122.68(14) ?
    C6 C1 Cl1 . . 119.67(12) ?
    C2 C1 Cl1 . . 117.65(12) ?
    C3 C2 C1 . . 119.21(14) ?
    C3 C2 H2 . . 120.4 ?
    C1 C2 H2 . . 120.4 ?
    C2 C3 C4 . . 120.20(13) ?
    C2 C3 H3 . . 119.9 ?
    C4 C3 H3 . . 119.9 ?
    N1 C4 C3 . . 119.84(12) ?
    N1 C4 C5 . . 120.75(13) ?
    C3 C4 C5 . . 119.39(13) ?
    N2 C5 C6 . . 119.21(12) ?
    N2 C5 C4 . . 121.04(13) ?
    C6 C5 C4 . . 119.75(13) ?
    C1 C6 C5 . . 118.58(13) ?
    C1 C6 H6 . . 120.7 ?
    C5 C6 H6 . . 120.7 ?
    N1 C7 C8 . . 120.60(12) ?
    N1 C7 C9 . . 116.64(12) ?
    C8 C7 C9 . . 122.65(12) ?
    N2 C8 C15 . . 116.82(12) ?
    N2 C8 C7 . . 122.04(12) ?
    C15 C8 C7 . . 121.08(13) ?
    C10 C9 C14 . . 118.97(14) ?
    C10 C9 C7 . . 118.40(14) ?
    C14 C9 C7 . . 122.62(15) ?
    C9 C10 C11 . . 120.69(16) ?
    C9 C10 H10 . . 119.7 ?
    C11 C10 H10 . . 119.7 ?
    C12 C11 C10 . . 119.90(17) ?
    C12 C11 H11 . . 120.1 ?
    C10 C11 H11 . . 120.1 ?
    C11 C12 C13 . . 119.87(16) ?
    C11 C12 H12 . . 120.1 ?
    C13 C12 H12 . . 120.1 ?
    C12 C13 C14 . . 120.66(17) ?
    C12 C13 H13 . . 119.7 ?
    C14 C13 H13 . . 119.7 ?
    C13 C14 C9 . . 119.90(16) ?
    C13 C14 H14 . . 120.0 ?
    C9 C14 H14 . . 120.0 ?
    C16 C15 C8 . . 178.49(18) ?
    C15 C16 C17 . . 174.90(17) ?
    C18 C17 C22 . . 118.90(14) ?
    C18 C17 C16 . . 120.00(13) ?
    C22 C17 C16 . . 120.97(14) ?
    C19 C18 C17 . . 120.41(14) ?
    C19 C18 H18 . . 119.8 ?
    C17 C18 H18 . . 119.8 ?
    C18 C19 C20 . . 120.15(15) ?
    C18 C19 H19 . . 119.9 ?
    C20 C19 H19 . . 119.9 ?
    C21 C20 C19 . . 119.98(14) ?
    C21 C20 H20 . . 120.0 ?
    C19 C20 H20 . . 120.0 ?
    C20 C21 C22 . . 120.73(14) ?
    C20 C21 H21 . . 119.6 ?
    C22 C21 H21 . . 119.6 ?
    C21 C22 C17 . . 119.76(15) ?
    C21 C22 H22 . . 120.1 ?
    C17 C22 H22 . . 120.1 ?
loop_
    _geom_torsion_atom_site_label_1
    _geom_torsion_atom_site_label_2
    _geom_torsion_atom_site_label_3
    _geom_torsion_atom_site_label_4
    _geom_torsion_site_symmetry_1
    _geom_torsion_site_symmetry_2
    _geom_torsion_site_symmetry_3
    _geom_torsion_site_symmetry_4
    _geom_torsion
    _geom_torsion_publ_flag
    C6 C1 C2 C3 . . . . -2.8(3) ?
    Cl1 C1 C2 C3 . . . . 176.92(13) ?
    C1 C2 C3 C4 . . . . 0.9(3) ?
    C7 N1 C4 C3 . . . . -178.15(14) ?
    C7 N1 C4 C5 . . . . 3.5(2) ?
    C2 C3 C4 N1 . . . . -175.48(15) ?
    C2 C3 C4 C5 . . . . 2.9(2) ?
    C8 N2 C5 C6 . . . . -176.75(14) ?
    C8 N2 C5 C4 . . . . 3.1(2) ?
    N1 C4 C5 N2 . . . . -6.4(2) ?
    C3 C4 C5 N2 . . . . 175.30(14) ?
    N1 C4 C5 C6 . . . . 173.49(14) ?
    C3 C4 C5 C6 . . . . -4.8(2) ?
    C2 C1 C6 C5 . . . . 0.8(3) ?
    Cl1 C1 C6 C5 . . . . -178.91(12) ?
    N2 C5 C6 C1 . . . . -177.12(15) ?
    C4 C5 C6 C1 . . . . 3.0(2) ?
    C4 N1 C7 C8 . . . . 2.0(2) ?
    C4 N1 C7 C9 . . . . -174.41(13) ?
    C5 N2 C8 C15 . . . . 179.58(14) ?
    C5 N2 C8 C7 . . . . 2.5(2) ?
    N1 C7 C8 N2 . . . . -5.3(2) ?
    C9 C7 C8 N2 . . . . 170.89(15) ?
    N1 C7 C8 C15 . . . . 177.74(14) ?
    C9 C7 C8 C15 . . . . -6.1(2) ?
    N1 C7 C9 C10 . . . . 44.3(2) ?
    C8 C7 C9 C10 . . . . -132.03(16) ?
    N1 C7 C9 C14 . . . . -134.37(16) ?
    C8 C7 C9 C14 . . . . 49.3(2) ?
    C14 C9 C10 C11 . . . . -1.0(2) ?
    C7 C9 C10 C11 . . . . -179.69(14) ?
    C9 C10 C11 C12 . . . . 0.9(3) ?
    C10 C11 C12 C13 . . . . 0.1(3) ?
    C11 C12 C13 C14 . . . . -1.1(3) ?
    C12 C13 C14 C9 . . . . 1.0(3) ?
    C10 C9 C14 C13 . . . . 0.0(2) ?
    C7 C9 C14 C13 . . . . 178.65(14) ?
    N2 C8 C15 C16 . . . . -108(6) ?
    C7 C8 C15 C16 . . . . 70(6) ?
    C8 C15 C16 C17 . . . . -23(7) ?
    C15 C16 C17 C18 . . . . -56.4(18) ?
    C15 C16 C17 C22 . . . . 119.5(18) ?
    C22 C17 C18 C19 . . . . -2.4(3) ?
    C16 C17 C18 C19 . . . . 173.60(16) ?
    C17 C18 C19 C20 . . . . 0.3(3) ?
    C18 C19 C20 C21 . . . . 1.3(3) ?
    C19 C20 C21 C22 . . . . -0.8(3) ?
    C20 C21 C22 C17 . . . . -1.3(3) ?
    C18 C17 C22 C21 . . . . 2.9(3) ?
    C16 C17 C22 C21 . . . . -173.08(15) ?
loop_
    _geom_hbond_atom_site_label_D
    _geom_hbond_atom_site_label_H
    _geom_hbond_atom_site_label_A
    _geom_hbond_site_symmetry_A
    _geom_hbond_distance_DH
    _geom_hbond_distance_HA
    _geom_hbond_distance_DA
    _geom_hbond_angle_DHA
    C14 H14 Cg2 2_656 0.94 3.00 3.845(2) 151
data_global
_journal_date_recd_electronic     2012-04-18
_journal_date_accepted     2012-05-08
_journal_name_full     'Acta Crystallographica, Section E'
_journal_year     2012
_journal_volume     68
_journal_issue      6
_journal_page_first     o1741
_journal_page_last     o1741
_journal_paper_category     QO
_journal_paper_doi     10.1107/S1600536812020776
_journal_coeditor_code     SU2414
_publ_contact_author_name     'Shi-Wen Huang'
_publ_contact_author_address
;
Youjiang Medical University for Nationalities
Baise, Guangxi 533000
People's Republic of China
;
_publ_contact_author_email     'shi.wen.huang@163.com'
_publ_contact_author_fax     ?
_publ_contact_author_phone     ?
_publ_section_title
;
6-Chloro-2-phenyl-3-(2-phenylethynyl)quinoxaline
;
loop_
    _publ_author_name
    _publ_author_footnote
    _publ_author_address
    'Ouyang, Xi-Lin' .
;
Youjiang Medical University for Nationalities
Baise, Guangxi 533000,
People's Republic of China
;
    'Ouyang, Miao' .
;
Department of Chemistry and Life Science,
Hechi University
Yizhou, Guangxi 546300,
People's Republic of China
;
    'Huang, Shi-Wen' .
;
Youjiang Medical University for Nationalities
Baise, Guangxi 533000,
People's Republic of China
;
