# Supplementary material for: 6-Chloro-2-phenyl-3-(2-phenyl­ethyn­yl)quinoxaline
Source: Acta Crystallogr Sect E Struct Rep Online. 2012 May 16;68(Pt 6):o1741. doi: 10.1107/S1600536812020776 (PMC3379328; doi:10.1107/S1600536812020776)
Supplement: Supplementary file 2 [file e-68-o1741-Isup2.hkl]

# 
# h,k,l, Fc-squared, Fo-squared, sigma(Fo-squared) and status flag 
# 
data_I
_shelx_title '  _pym-lpz-a3' 
_shelx_refln_list_code          4 
_shelx_F_calc_maximum      116.60 
_exptl_crystal_F_000       352.00 
_reflns_d_resolution_high  0.7693 
 
loop_ 
 _symmetry_equiv_pos_as_xyz 
 'x, y, z' 
 '-x, -y, -z' 
 
_cell_length_a     8.8652 
_cell_length_b     9.8591 
_cell_length_c    10.9740 
_cell_angle_alpha  73.032 
_cell_angle_beta   81.036 
_cell_angle_gamma  64.374 
 
_shelx_F_squared_multiplier     1.000 
 
loop_ 
 _refln_index_h 
 _refln_index_k 
 _refln_index_l 
 _refln_F_squared_calc 
 _refln_F_squared_meas 
 _refln_F_squared_sigma 
 _refln_observed_status 
   2   0   0      426.62      459.32      9.30 o 
   3   0   0      171.17      164.72     10.04 o 
   4   0   0       62.56       86.68      2.07 o 
   5   0   0     1166.34     1271.34     36.53 o 
   6   0   0       95.35       90.26      3.01 o 
   7   0   0       18.54       18.32      1.65 o 
   8   0   0       17.07       20.00      1.54 o 
   9   0   0       28.63       31.14      2.48 o 
  10   0   0        0.32        1.18      2.13 o 
  -9   1   0        0.04        2.52      1.64 o 
  -8   1   0       63.82       64.15      4.37 o 
  -7   1   0        5.34        5.16      1.37 o 
  -6   1   0       49.90       46.00      2.24 o 
  -5   1   0     1209.30     1276.68     31.96 o 
  -4   1   0      623.79      634.55      7.90 o 
  -3   1   0        0.70        2.95      0.91 o 
  -2   1   0      129.41      119.88      2.73 o 
  -1   1   0        6.90        6.38      1.38 o 
   2   1   0     1947.33     1847.71     17.57 o 
   3   1   0      485.46      439.62      5.93 o 
   4   1   0      213.92      189.76      2.23 o 
   5   1   0      117.37      118.80      2.68 o 
   6   1   0        4.72        4.86      0.97 o 
   7   1   0       80.96       83.98      2.40 o 
   8   1   0        6.35        5.42      0.95 o 
   9   1   0       20.89       21.05      2.24 o 
  10   1   0       19.69       22.15      4.46 o 
  -9   2   0        1.11        4.51      2.82 o 
  -8   2   0        3.49        2.90      1.72 o 
  -7   2   0       97.66       94.47      3.78 o 
  -6   2   0       43.71       41.13      2.41 o 
  -5   2   0        1.01        1.12      1.16 o 
  -4   2   0      593.15      648.14     10.96 o 
  -3   2   0       27.36       27.62      1.89 o 
  -2   2   0      190.79      178.83     10.01 o 
  -1   2   0       19.31       14.15      1.24 o 
   0   2   0      214.78      218.78      3.57 o 
   1   2   0     4790.48     3740.61     36.89 o 
   2   2   0      102.92      117.44      2.59 o 
   3   2   0      315.17      308.93      3.93 o 
   4   2   0      134.17      114.56      1.50 o 
   5   2   0        4.09        3.93      0.63 o 
   6   2   0       23.76       21.50      1.13 o 
   7   2   0     1563.92     1781.50     22.19 o 
   8   2   0       23.05       21.46      1.26 o 
   9   2   0       12.16       10.80      1.44 o 
  10   2   0        5.73        8.19      3.55 o 
  -8   3   0        0.06        1.62      2.43 o 
  -7   3   0        1.88        3.15      2.78 o 
  -6   3   0       14.10        9.92      1.95 o 
  -5   3   0       20.30       16.84      3.27 o 
  -4   3   0       16.75       15.72      1.97 o 
  -3   3   0       94.20       87.49      2.40 o 
  -2   3   0      194.98      188.17      2.95 o 
  -1   3   0      436.87      404.31      4.33 o 
   0   3   0     1823.67     1823.47     10.05 o 
   1   3   0       41.13       33.29      1.08 o 
   2   3   0     6515.23     5524.23     77.71 o 
   3   3   0        9.36       12.24      0.64 o 
   4   3   0      146.84      142.72      1.87 o 
   5   3   0       13.26       13.98      0.59 o 
   6   3   0      362.00      341.81      8.62 o 
   7   3   0      373.05      357.28      9.68 o 
   8   3   0       87.12       83.79      2.08 o 
   9   3   0       95.97       84.74     10.06 o 
  10   3   0        4.16        6.02      3.63 o 
  11   3   0       93.42      109.50     14.74 o 
  -8   4   0        5.91        5.35      2.13 o 
  -7   4   0       15.88       20.23      4.51 o 
  -6   4   0      104.14      115.31      7.29 o 
  -5   4   0       51.96       51.21      3.92 o 
  -4   4   0       16.63       12.67      2.14 o 
  -3   4   0       25.37       28.68      2.42 o 
  -2   4   0      232.69      213.05      3.65 o 
  -1   4   0        6.53        4.98      0.85 o 
   0   4   0      583.77      606.21      4.72 o 
   1   4   0      909.48      943.90      6.17 o 
   2   4   0      954.13      971.58      6.30 o 
   3   4   0      625.26      631.13      5.61 o 
   4   4   0        5.42        6.01      0.69 o 
   5   4   0       88.36       87.63      1.42 o 
   6   4   0       10.34        8.11      2.64 o 
   7   4   0       95.85      101.20      5.95 o 
   8   4   0       77.76       81.25      6.35 o 
   9   4   0      134.46      133.89      7.87 o 
  10   4   0       89.37       85.69      8.62 o 
  11   4   0        1.78        4.04      3.21 o 
  -7   5   0        4.22        2.83      2.07 o 
  -6   5   0       51.67       58.91      5.60 o 
  -5   5   0      102.00       94.52      6.21 o 
  -4   5   0        6.81        6.40      1.51 o 
  -3   5   0       49.55       51.25      2.32 o 
  -2   5   0        4.43        5.92      1.16 o 
  -1   5   0       96.08       97.75      4.84 o 
   0   5   0        1.60        2.61      0.73 o 
   1   5   0      273.50      296.05      3.56 o 
   2   5   0       10.93       10.35      1.14 o 
   3   5   0      420.94      475.16      4.62 o 
   4   5   0      109.53      105.84      1.84 o 
   5   5   0       89.34       89.64      1.96 o 
   6   5   0       97.26       95.22      3.32 o 
   7   5   0      404.23      426.26     10.87 o 
   8   5   0       77.69       67.68      5.87 o 
   9   5   0      107.88      120.70      7.63 o 
  10   5   0        1.93        3.21      3.71 o 
  11   5   0        0.93        0.48      2.26 o 
  -6   6   0        6.77        4.05      2.51 o 
  -5   6   0       13.84       10.02      3.10 o 
  -4   6   0        0.55        2.81      1.68 o 
  -3   6   0       82.81       89.49      4.16 o 
  -2   6   0       95.96       96.49      4.93 o 
  -1   6   0      171.78      171.66      4.08 o 
   0   6   0       33.91       38.01      2.21 o 
   1   6   0      462.42      471.95      7.35 o 
   2   6   0      780.54      814.47      9.56 o 
   3   6   0       43.58       49.04      1.82 o 
   4   6   0       37.41       28.89      2.21 o 
   5   6   0       17.50       18.08      1.39 o 
   6   6   0       28.02       26.08      1.08 o 
   7   6   0       11.16       10.44      2.23 o 
   8   6   0      114.01      126.32      7.75 o 
   9   6   0      100.20      108.43      9.91 o 
  10   6   0      108.77      113.61     11.18 o 
  11   6   0       10.18       14.24      5.04 o 
  -5   7   0       16.53       19.91      5.17 o 
  -4   7   0       38.99       48.09      6.63 o 
  -3   7   0        0.58        3.32      3.30 o 
  -2   7   0       17.21       22.51      2.87 o 
  -1   7   0       98.98      106.25      5.04 o 
   0   7   0      251.67      252.66      4.09 o 
   1   7   0        1.12        3.27      1.41 o 
   2   7   0       11.27       11.34      1.19 o 
   3   7   0       55.24       59.55      2.46 o 
   4   7   0       51.06       54.74      2.45 o 
   5   7   0      102.69      107.82      3.03 o 
   6   7   0       22.52       20.27      1.82 o 
   7   7   0        9.44        9.56      1.30 o 
   8   7   0       16.04       15.78      3.79 o 
   9   7   0       10.27        7.77      2.96 o 
  10   7   0       51.40       61.98      7.25 o 
  11   7   0        3.17        1.18      2.36 o 
  -3   8   0       15.43       15.69      4.03 o 
  -1   8   0       19.25       22.56      4.64 o 
   0   8   0      116.42      130.22      5.29 o 
   1   8   0      157.28      144.52      3.56 o 
   2   8   0       11.59        9.10      1.32 o 
   3   8   0       20.65       18.86      1.60 o 
   4   8   0        5.42        4.55      0.92 o 
   5   8   0       32.36       30.27      2.04 o 
   6   8   0       72.48       64.69      2.83 o 
   7   8   0       62.56       50.71      5.08 o 
   8   8   0       17.18       24.88      5.25 o 
   9   8   0      139.22      145.90      9.22 o 
  10   8   0        0.84        3.05      3.06 o 
  -3   9   0        4.41        3.66      2.60 o 
  -2   9   0        0.63        2.75      2.59 o 
  -1   9   0       25.00       26.89      4.34 o 
   0   9   0       29.77       30.39      3.18 o 
   1   9   0        7.94        6.66      3.89 o 
   2   9   0       23.33       22.80      3.11 o 
   3   9   0        0.01        1.79      1.35 o 
   4   9   0        7.01        6.48      1.30 o 
   5   9   0        0.06        0.66      1.02 o 
   6   9   0       56.48       59.70      3.63 o 
   7   9   0       73.31       55.14     15.59 o 
   8   9   0       11.23       14.33      3.33 o 
   9   9   0        5.42        3.56      2.42 o 
  10   9   0       17.46       15.75      3.91 o 
  -2  10   0        2.76        1.65      3.52 o 
  -1  10   0        2.08        0.22      2.36 o 
   0  10   0        0.07        0.75      2.53 o 
   1  10   0       28.76       34.27      4.45 o 
   2  10   0      354.50      382.64     15.74 o 
   3  10   0        5.55        4.13      1.77 o 
   4  10   0       16.55       18.95      2.71 o 
   5  10   0       12.88       10.34      1.57 o 
   6  10   0        8.79        5.24      1.14 o 
   7  10   0      139.38      136.32      7.91 o 
   8  10   0       21.74       16.06      4.62 o 
   9  10   0        8.46        3.11      2.56 o 
   0  11   0        1.97        3.08      3.58 o 
   1  11   0        0.39        2.14      2.18 o 
   2  11   0       68.50       83.52      6.05 o 
   3  11   0       27.73       25.13      5.37 o 
   4  11   0        0.01        1.20      1.36 o 
   5  11   0        2.96        3.11      1.62 o 
   6  11   0       23.13       25.35      2.83 o 
   7  11   0        0.67        1.57      1.42 o 
   8  11   0        0.85        2.26      2.21 o 
   3  12   0       20.23       23.31      8.43 o 
   4  12   0        9.64        9.71      2.03 o 
   5  12   0        0.32        1.23      1.41 o 
   6  12   0        1.52        1.59      1.50 o 
  -8 -11   1       34.82       41.71      7.11 o 
  -7 -11   1        0.21        2.35      2.19 o 
  -6 -11   1       13.22       16.25      2.69 o 
  -5 -11   1        0.31        1.99      1.65 o 
  -4 -11   1        7.45        8.91      2.20 o 
  -3 -11   1       28.13       29.95      5.28 o 
  -2 -11   1      262.83      282.98     24.94 o 
  -1 -11   1       10.51        8.60      2.08 o 
  -9 -10   1       37.57       36.52      6.24 o 
  -7 -10   1        9.47        6.88      1.59 o 
  -6 -10   1        6.22        5.01      1.66 o 
  -5 -10   1        2.49        1.07      1.02 o 
  -4 -10   1        4.69        5.68      1.72 o 
  -3 -10   1       12.13       10.13      2.16 o 
  -2 -10   1        8.89        7.43      1.91 o 
  -1 -10   1      206.54      248.16     14.25 o 
   0 -10   1       49.57       47.04      6.52 o 
   1 -10   1        2.44        2.99      3.40 o 
 -10  -9   1        5.17        1.98      2.19 o 
  -9  -9   1        0.03        0.61      2.26 o 
  -8  -9   1        0.97       -0.81      2.34 o 
  -7  -9   1        2.11        0.79      2.41 o 
  -6  -9   1      182.08      179.86      7.91 o 
  -5  -9   1       56.92       59.88      2.48 o 
  -4  -9   1        0.36        1.05      1.14 o 
  -3  -9   1       21.92       22.12      2.04 o 
  -2  -9   1       60.63       55.05      6.19 o 
  -1  -9   1      232.14      241.73     14.37 o 
   0  -9   1      100.89      115.56     10.40 o 
   1  -9   1       23.71       24.94      5.72 o 
   2  -9   1        0.01        1.60      2.36 o 
   3  -9   1        0.03        2.61      3.20 o 
 -10  -8   1        0.72        2.18      2.24 o 
  -9  -8   1       97.63      107.97     10.39 o 
  -8  -8   1       39.65       42.40      5.43 o 
  -7  -8   1        4.92        4.45      0.73 o 
  -6  -8   1       15.05       17.41      1.72 o 
  -5  -8   1       66.13       64.07      2.51 o 
  -4  -8   1        2.40        3.74      1.17 o 
  -3  -8   1       18.92       18.67      1.74 o 
  -2  -8   1      365.26      389.16      7.88 o 
  -1  -8   1        6.13        5.24      1.99 o 
   0  -8   1       66.93       68.26      3.62 o 
   1  -8   1        2.57        3.20      3.62 o 
   2  -8   1        0.40        1.67      2.53 o 
   3  -8   1        4.54        3.28      2.82 o 
   4  -8   1        7.70        8.88      3.55 o 
 -10  -7   1        1.87        5.75      3.45 o 
  -9  -7   1       32.85       34.28      4.58 o 
  -8  -7   1       32.80       30.53      4.68 o 
  -7  -7   1       93.12       92.92      6.25 o 
  -6  -7   1       58.00       63.32      3.45 o 
  -5  -7   1       79.75       87.65      2.14 o 
  -4  -7   1       39.15       36.79      1.74 o 
  -3  -7   1       84.48       85.49      2.46 o 
  -2  -7   1        3.04        1.62      0.94 o 
  -1  -7   1       45.95       43.92      2.35 o 
   0  -7   1       10.59        9.20      1.57 o 
   1  -7   1       99.50      101.32      6.20 o 
   2  -7   1        0.32        1.49      2.51 o 
   3  -7   1       12.33       11.11      3.18 o 
   4  -7   1        0.91        1.61      2.53 o 
   5  -7   1       25.02       18.95      4.35 o 
 -11  -6   1       31.42       31.47      5.61 o 
 -10  -6   1        0.01        1.60      2.48 o 
  -9  -6   1       20.66       29.28      5.43 o 
  -8  -6   1       61.01       68.00      5.62 o 
  -7  -6   1       29.01       33.81      4.21 o 
  -6  -6   1       63.61       66.27      1.22 o 
  -5  -6   1       20.45       20.74      1.19 o 
  -4  -6   1        3.14        2.97      1.18 o 
  -3  -6   1      123.25      126.91      3.68 o 
  -2  -6   1      153.31      149.36      3.34 o 
  -1  -6   1      281.34      293.00      3.98 o 
   0  -6   1      106.67      102.03      2.54 o 
   1  -6   1      292.54      297.39      5.49 o 
   2  -6   1        7.86        6.74      1.33 o 
   3  -6   1        0.28        1.06      1.27 o 
   4  -6   1        0.51        3.95      3.37 o 
   5  -6   1       34.77       36.67      4.78 o 
   6  -6   1      149.42      162.67     21.03 o 
 -11  -5   1        8.85        7.70      3.83 o 
 -10  -5   1       16.13       15.86      4.04 o 
  -9  -5   1        0.43        6.21      4.28 o 
  -8  -5   1       28.58       27.93      5.41 o 
  -7  -5   1      727.65      733.81     22.99 o 
  -6  -5   1        0.57        1.70      1.88 o 
  -5  -5   1       14.04       15.58      0.84 o 
  -4  -5   1        1.58        0.87      0.70 o 
  -3  -5   1        4.88        8.78      0.96 o 
  -2  -5   1     2054.14     2225.35     16.07 o 
  -1  -5   1       56.20       54.19      1.79 o 
   0  -5   1      349.12      339.33      4.05 o 
   1  -5   1      100.75       97.30      3.01 o 
   2  -5   1      317.64      333.99      6.25 o 
   3  -5   1        3.40        3.91      1.86 o 
   4  -5   1        7.11        7.24      1.60 o 
   5  -5   1        3.66        6.45      2.62 o 
   6  -5   1        0.02        1.18      2.35 o 
   7  -5   1        8.80        9.97      3.88 o 
 -11  -4   1        0.28       -0.09      2.09 o 
 -10  -4   1        5.13        7.02      3.49 o 
  -9  -4   1       79.10       73.85      7.13 o 
  -8  -4   1      128.25      122.71      6.39 o 
  -7  -4   1      930.45     1010.26     16.12 o 
  -6  -4   1        2.08        1.81      2.25 o 
  -5  -4   1       11.22       15.98      2.03 o 
  -4  -4   1      444.64      443.07      4.75 o 
  -3  -4   1      645.54      725.03      9.91 o 
  -2  -4   1        6.43        5.00      0.75 o 
  -1  -4   1      276.81      269.89      3.05 o 
   0  -4   1       11.10        7.69      1.04 o 
   1  -4   1       54.50       49.99      2.35 o 
   2  -4   1      436.96      432.31      5.54 o 
   3  -4   1       55.89       59.28      5.57 o 
   4  -4   1        7.59        7.11      1.41 o 
   5  -4   1        1.38        0.94      0.87 o 
   6  -4   1       15.18       13.91      3.05 o 
   7  -4   1      158.24      165.05     14.26 o 
   8  -4   1       59.38       60.92      9.00 o 
 -11  -3   1       27.91       32.19      5.72 o 
 -10  -3   1        1.10        2.97      3.06 o 
  -9  -3   1       50.11       57.57      6.18 o 
  -8  -3   1        0.20        0.36      2.52 o 
  -7  -3   1     1141.38     1257.15     17.53 o 
  -6  -3   1      522.71      556.10     11.85 o 
  -5  -3   1      845.79      912.98     10.66 o 
  -4  -3   1      276.70      271.68      8.94 o 
  -3  -3   1      690.38      693.63      5.25 o 
  -2  -3   1     1136.05     1174.33      6.83 o 
  -1  -3   1     1372.22     1484.65     11.93 o 
   0  -3   1      122.58      103.72      1.82 o 
   1  -3   1      196.95      186.87      5.42 o 
   2  -3   1       43.70       36.89      2.07 o 
   3  -3   1       49.30       44.97      2.35 o 
   4  -3   1      125.94      125.45      9.12 o 
   5  -3   1      417.84      432.24     13.38 o 
   6  -3   1       20.41       20.57      4.29 o 
   7  -3   1        8.22        6.71      3.12 o 
   8  -3   1        8.11        4.64      2.05 o 
 -10  -2   1       54.15       70.58      7.44 o 
  -9  -2   1       23.58       21.88      1.73 o 
  -8  -2   1       49.22       45.35      2.45 o 
  -7  -2   1      184.86      192.07      5.34 o 
  -6  -2   1      125.73      130.02      5.62 o 
  -5  -2   1       82.31       88.62      4.35 o 
  -4  -2   1       35.66       36.98      2.15 o 
  -3  -2   1        6.15        8.75      2.13 o 
  -2  -2   1      155.78      125.53      2.60 o 
  -1  -2   1     2737.27     2826.63     17.54 o 
   0  -2   1     9953.23     4643.97     32.47 o 
   1  -2   1      213.79      194.73      3.36 o 
   2  -2   1      149.90      154.68      8.53 o 
   3  -2   1       13.98       11.54      1.80 o 
   4  -2   1       14.74       14.99      2.75 o 
   5  -2   1       14.73       12.57      2.84 o 
   6  -2   1       24.68       25.81      2.42 o 
   7  -2   1       23.01       25.11      2.52 o 
   8  -2   1        7.66        6.36      2.41 o 
   9  -2   1       18.37       21.39      4.39 o 
 -10  -1   1        6.79        6.83      2.40 o 
  -9  -1   1       25.40       23.09      2.84 o 
  -8  -1   1        1.28        1.25      0.88 o 
  -7  -1   1       15.79       17.78      1.36 o 
  -6  -1   1      243.12      232.79      3.63 o 
  -5  -1   1      850.63      918.98     14.43 o 
  -4  -1   1        9.29       11.28      0.66 o 
  -3  -1   1      550.69      583.03      5.33 o 
  -2  -1   1     1272.82     1257.42     14.17 o 
  -1  -1   1      704.82      685.02      4.92 o 
   0  -1   1       48.79       48.10      1.28 o 
   1  -1   1        5.69        7.45      1.86 o 
   2  -1   1        0.77        0.00      1.28 o 
   3  -1   1       99.64       83.86      3.51 o 
   4  -1   1      201.59      196.97      4.35 o 
   5  -1   1      128.52      139.20      3.59 o 
   6  -1   1      121.65      118.75      4.76 o 
   7  -1   1       48.37       47.32      2.59 o 
   8  -1   1       22.64       21.33      2.20 o 
   9  -1   1        9.09        7.96      2.45 o 
 -10   0   1        0.74        2.09      3.38 o 
  -9   0   1        4.70        7.39      1.69 o 
  -8   0   1       22.33       23.94      2.19 o 
  -7   0   1      209.01      217.93      6.82 o 
  -6   0   1       40.73       38.77      1.79 o 
  -5   0   1        6.61        8.11      0.96 o 
  -4   0   1     1174.87     1340.67     14.98 o 
  -3   0   1      890.00      888.83      8.35 o 
  -2   0   1       12.46        9.96      1.58 o 
  -1   0   1      947.49      956.54      5.57 o 
   1   0   1      644.27      664.27      9.82 o 
   2   0   1       58.95       76.04      2.89 o 
   3   0   1      301.37      284.37      6.58 o 
   4   0   1      110.47      122.98      4.24 o 
   5   0   1       57.63       60.42      2.36 o 
   6   0   1      403.38      451.66      8.33 o 
   7   0   1      419.44      430.65      9.90 o 
   8   0   1       43.37       40.31      2.38 o 
   9   0   1       11.76       11.36      1.91 o 
  10   0   1        3.03        3.94      2.53 o 
  -9   1   1        7.90        5.16      2.16 o 
  -8   1   1       10.50       13.06      1.58 o 
  -7   1   1       33.91       32.68      3.81 o 
  -6   1   1        8.45        8.65      1.70 o 
  -5   1   1      122.17      147.85      3.42 o 
  -4   1   1      235.56      240.48      4.11 o 
  -3   1   1      395.60      364.34      7.21 o 
  -2   1   1      330.60      303.07      3.44 o 
  -1   1   1      237.32      231.95      2.76 o 
   3   1   1        2.30        5.80      0.82 o 
   4   1   1        2.19        2.85      0.73 o 
   5   1   1      372.56      359.10     11.30 o 
   6   1   1      124.45      121.20      3.90 o 
   7   1   1      110.90      120.41      3.84 o 
   8   1   1       13.91       15.40      1.40 o 
   9   1   1       19.29       20.67      2.37 o 
  10   1   1        6.92        9.77      3.88 o 
  -9   2   1        2.63        5.60      1.56 o 
  -8   2   1      108.55      119.16      7.03 o 
  -7   2   1       48.36       48.95      2.75 o 
  -6   2   1       42.82       38.49      2.32 o 
  -5   2   1        1.42        1.43      1.16 o 
  -4   2   1      305.10      320.62      5.19 o 
  -3   2   1        8.48        3.78      1.06 o 
  -2   2   1      192.13      169.24      2.93 o 
  -1   2   1      447.11      424.38      3.59 o 
   1   2   1     2713.60     2755.09     13.56 o 
   2   2   1       71.35       55.52      1.37 o 
   3   2   1     2369.35     2492.86     14.53 o 
   4   2   1      122.22      123.42      2.88 o 
   5   2   1       26.78       26.01      1.34 o 
   6   2   1       90.11       95.53      6.31 o 
   7   2   1      552.36      598.24      8.86 o 
   8   2   1      494.49      541.07     11.15 o 
   9   2   1       17.16       16.60      1.21 o 
  10   2   1       25.03       24.35      4.22 o 
  11   2   1        6.36       13.72      4.84 o 
  -8   3   1        0.98        3.89      2.68 o 
  -7   3   1      158.64      169.79     12.69 o 
  -6   3   1       80.12       74.87      6.20 o 
  -5   3   1       94.07      103.61      4.83 o 
  -4   3   1       81.42       82.06      3.11 o 
  -3   3   1      241.61      243.06      3.47 o 
  -2   3   1      627.39      640.51      5.93 o 
  -1   3   1      501.20      491.92      4.35 o 
   0   3   1       69.89       58.21      1.28 o 
   1   3   1      544.73      584.42      4.03 o 
   2   3   1        8.71       10.74      0.79 o 
   3   3   1      576.09      591.20     14.32 o 
   4   3   1      286.93      334.20      4.29 o 
   5   3   1      631.57      643.80      5.98 o 
   6   3   1       41.24       35.56      1.32 o 
   7   3   1      364.83      361.72      6.53 o 
   8   3   1      422.00      441.85      9.09 o 
   9   3   1      167.71      162.99      5.82 o 
  10   3   1       12.28       15.75      3.54 o 
  11   3   1        0.16        2.19      3.06 o 
  -8   4   1        3.78        2.28      1.73 o 
  -7   4   1        3.60        4.20      2.79 o 
  -6   4   1        4.50        5.62      2.68 o 
  -5   4   1      168.05      171.17     10.03 o 
  -4   4   1       56.34       63.67      2.68 o 
  -3   4   1       21.65       19.50      1.86 o 
  -2   4   1       44.47       40.25      3.24 o 
  -1   4   1      335.40      330.37      3.58 o 
   0   4   1      574.31      543.52      4.27 o 
   1   4   1      993.72      988.78      8.95 o 
   2   4   1      676.89      675.25      4.72 o 
   3   4   1     1224.42     1325.48     13.74 o 
   4   4   1        1.24        3.58      0.66 o 
   5   4   1        8.38       13.42      0.79 o 
   6   4   1        0.06        1.67      0.73 o 
   7   4   1       46.13       43.70      1.24 o 
   8   4   1     1096.79     1114.62     10.63 o 
   9   4   1       28.58       28.75      4.60 o 
  10   4   1        1.47        2.19      2.70 o 
  11   4   1        0.25        0.80      2.47 o 
  -7   5   1       28.27       35.45      6.25 o 
  -6   5   1        2.67        0.55      2.23 o 
  -5   5   1      185.31      202.59     11.11 o 
  -4   5   1       26.18       28.88      2.34 o 
  -3   5   1        0.46        0.84      0.94 o 
  -2   5   1       32.30       31.69      2.02 o 
  -1   5   1        6.66        3.82      0.77 o 
   0   5   1     1781.79     1909.61     14.51 o 
   1   5   1       30.08       31.86      1.42 o 
   2   5   1      301.02      343.30      3.42 o 
   3   5   1      199.74      186.61      2.60 o 
   4   5   1      761.68      817.44      7.02 o 
   5   5   1        4.84        2.03      0.69 o 
   6   5   1       52.06       51.53      1.27 o 
   7   5   1       92.27       86.83      1.31 o 
   8   5   1       29.16       32.17      5.03 o 
   9   5   1       28.80       31.54      5.14 o 
  10   5   1        0.92       -0.54      2.39 o 
  11   5   1        0.35        1.72      2.52 o 
  -6   6   1       18.47       26.42      5.53 o 
  -5   6   1      160.50      193.42     11.12 o 
  -4   6   1        8.08       10.48      1.88 o 
  -3   6   1       24.38       23.47      2.48 o 
  -2   6   1        7.11        5.82      1.47 o 
  -1   6   1        7.44        8.34      1.27 o 
   0   6   1      184.21      191.07      4.47 o 
   1   6   1      219.75      225.87      3.22 o 
   2   6   1       49.44       49.81      2.02 o 
   3   6   1       34.75       27.86      1.36 o 
   4   6   1      272.75      293.49      4.88 o 
   5   6   1        3.04        3.57      1.19 o 
   6   6   1       23.35       21.24      1.15 o 
   7   6   1       19.26       21.05      1.32 o 
   8   6   1       44.42       46.58      4.78 o 
   9   6   1      154.03      146.36      8.59 o 
  10   6   1       15.39       15.94      4.07 o 
  11   6   1       15.76       16.52      3.99 o 
  -5   7   1       27.41       39.53      6.51 o 
  -4   7   1        2.11        4.04      2.57 o 
  -3   7   1        9.26        7.50      1.87 o 
  -2   7   1       78.22       77.46      3.69 o 
  -1   7   1       15.68       18.10      3.23 o 
   0   7   1        0.22        1.64      0.88 o 
   1   7   1        0.05        1.78      1.08 o 
   2   7   1        0.03        0.33      0.91 o 
   3   7   1      136.66      137.70      2.70 o 
   4   7   1        0.01        0.96      0.97 o 
   5   7   1        7.08        9.07      1.57 o 
   6   7   1      176.80      157.92      3.17 o 
   7   7   1      217.98      228.61      4.45 o 
   8   7   1       84.68       92.92      6.68 o 
   9   7   1        3.64        2.71      1.88 o 
  10   7   1      106.26      119.02     11.63 o 
  11   7   1        0.23        1.76      3.08 o 
  -4   8   1       49.49       57.00      9.64 o 
  -3   8   1       89.67       95.54      8.02 o 
  -2   8   1        8.86        5.01      2.67 o 
  -1   8   1        0.41        0.94      1.74 o 
   0   8   1        3.97        3.14      1.43 o 
   1   8   1       84.02       78.13      2.82 o 
   2   8   1     1248.05     1318.10     11.25 o 
   3   8   1        8.67        8.81      1.33 o 
   4   8   1       22.36       19.09      2.19 o 
   5   8   1        1.92        1.60      0.93 o 
   6   8   1       15.53       19.27      1.73 o 
   7   8   1      228.40      204.38      3.54 o 
   8   8   1       88.06       85.58      2.30 o 
   9   8   1       24.96       28.28      5.25 o 
  10   8   1        8.07        7.76      2.73 o 
  11   8   1       30.07       39.34      6.75 o 
  -3   9   1       28.26       30.49      6.72 o 
  -2   9   1        0.08        1.55      2.58 o 
  -1   9   1       19.07       22.49      4.62 o 
   0   9   1       29.94       33.12      2.83 o 
   1   9   1      170.58      171.03      6.22 o 
   2   9   1      611.27      671.69     11.05 o 
   3   9   1       16.61       15.92      1.73 o 
   4   9   1        0.93        1.26      0.86 o 
   5   9   1      106.02      116.48      3.11 o 
   6   9   1        3.17        1.85      0.88 o 
   7   9   1       44.96       42.44      3.37 o 
   8   9   1       60.39       57.69      2.93 o 
   9   9   1       15.08       10.98      3.65 o 
  10   9   1        4.31        7.52      3.55 o 
  -2  10   1       68.14       81.94     12.79 o 
   0  10   1        2.22        4.31      3.89 o 
   1  10   1        2.03        1.79      1.40 o 
   2  10   1       92.21       91.55      5.79 o 
   3  10   1      585.58      653.99     22.71 o 
   4  10   1       56.83       59.19      4.90 o 
   5  10   1        3.26        3.15      1.36 o 
   6  10   1        0.08        0.82      0.83 o 
   7  10   1       13.36       13.66      2.42 o 
   8  10   1        1.03        3.51      3.42 o 
   9  10   1       88.60       96.69     13.33 o 
  10  10   1       26.18       22.18      4.62 o 
   0  11   1        0.09        3.55      3.59 o 
   1  11   1        1.65        3.10      1.60 o 
   2  11   1        0.11        2.29      1.63 o 
   3  11   1        9.58       13.06      2.48 o 
   4  11   1        1.87        2.53      1.66 o 
   5  11   1        6.98        7.68      1.96 o 
   6  11   1        0.52        1.45      1.40 o 
   7  11   1        0.15        0.89      1.15 o 
   8  11   1       41.32       51.47      8.11 o 
   9  11   1       40.57       53.52      8.63 o 
   2  12   1        2.08        1.94      1.17 o 
   3  12   1       12.26        9.36      2.54 o 
   4  12   1       24.70       34.14      4.34 o 
   5  12   1        0.58        1.64      2.03 o 
   6  12   1        3.11        3.41      2.57 o 
   7  12   1        2.76        2.30      3.02 o 
  -7 -11   2        1.41        2.52      1.94 o 
  -6 -11   2       91.07       71.46      9.44 o 
  -5 -11   2        0.25        0.89      1.51 o 
  -4 -11   2        9.94        5.92      1.64 o 
  -3 -11   2        0.07       -0.04      1.42 o 
  -2 -11   2       44.65       37.15      6.73 o 
  -1 -11   2       65.26       64.30      9.62 o 
  -8 -10   2        1.48        1.28      2.60 o 
  -7 -10   2        0.46        0.32      1.92 o 
  -6 -10   2        0.18        0.46      1.47 o 
  -5 -10   2       32.41       35.43      5.20 o 
  -4 -10   2        4.45        3.91      1.67 o 
  -3 -10   2        2.97        3.45      1.77 o 
  -2 -10   2       12.18       11.51      2.36 o 
  -1 -10   2        4.14        4.02      2.93 o 
   0 -10   2       28.50       21.53      5.89 o 
   1 -10   2        9.96        2.97      2.53 o 
  -9  -9   2        3.93        3.19      2.27 o 
  -8  -9   2       19.84       22.71      4.31 o 
  -7  -9   2       19.45       19.43      4.26 o 
  -6  -9   2       32.28       27.27      1.93 o 
  -5  -9   2      130.64      121.84      5.35 o 
  -4  -9   2        8.61        8.52      1.48 o 
  -3  -9   2        1.51        2.28      1.43 o 
  -2  -9   2        2.62        2.22      1.64 o 
  -1  -9   2      114.85      121.85      7.46 o 
   0  -9   2       60.30       53.41      6.07 o 
   1  -9   2       87.40       99.54     10.50 o 
   2  -9   2       10.24        7.52      3.15 o 
 -10  -8   2        0.10        3.21      3.45 o 
  -9  -8   2       87.31      103.67     10.15 o 
  -7  -8   2       24.30       27.57      1.51 o 
  -6  -8   2        6.74        6.32      1.09 o 
  -5  -8   2       22.42       21.89      1.52 o 
  -4  -8   2       17.83       19.50      1.70 o 
  -3  -8   2       13.61       13.40      1.62 o 
  -2  -8   2        8.48        8.42      1.49 o 
  -1  -8   2        4.28        5.90      1.91 o 
   0  -8   2        5.05        2.27      2.38 o 
   1  -8   2       12.10       12.28      3.60 o 
   2  -8   2       30.75       33.02      4.75 o 
   3  -8   2        4.61        6.06      3.41 o 
   4  -8   2        0.55        1.26      2.01 o 
 -10  -7   2       57.47       67.79     10.01 o 
  -9  -7   2      138.61      142.97     12.55 o 
  -8  -7   2       15.16       18.64      3.87 o 
  -7  -7   2       16.98       18.72      3.44 o 
  -6  -7   2       41.38       41.92      2.11 o 
  -5  -7   2       54.47       52.69      2.03 o 
  -4  -7   2        8.15        9.98      1.21 o 
  -3  -7   2       41.15       39.20      3.15 o 
  -2  -7   2       38.84       39.53      1.97 o 
  -1  -7   2       66.30       70.55      3.45 o 
   0  -7   2      107.92      122.39      5.21 o 
   1  -7   2       39.52       40.48      4.53 o 
   2  -7   2      106.00      104.48      7.38 o 
   3  -7   2       13.12        8.47      3.05 o 
   4  -7   2       27.28       29.32      5.20 o 
   5  -7   2        0.04        1.43      2.93 o 
 -10  -6   2        8.19        9.62      2.68 o 
  -9  -6   2        0.12        0.95      2.68 o 
  -8  -6   2       55.79       65.63      6.18 o 
  -7  -6   2       15.05       13.13      3.38 o 
  -6  -6   2       52.24       50.71      2.36 o 
  -5  -6   2        0.12        0.91      0.59 o 
  -4  -6   2       28.98       30.32      1.52 o 
  -3  -6   2        0.18        1.02      1.01 o 
  -2  -6   2      193.86      206.36      3.32 o 
  -1  -6   2       95.03      105.12      2.90 o 
   0  -6   2       32.31       32.03      2.04 o 
   1  -6   2       15.91       15.39      2.21 o 
   2  -6   2        0.64        1.15      1.44 o 
   3  -6   2        3.26        0.31      2.40 o 
   4  -6   2        2.24        4.74      3.40 o 
   5  -6   2        2.79        3.48      2.55 o 
   6  -6   2       14.33       10.55      2.75 o 
 -10  -5   2        1.52        2.37      2.33 o 
  -9  -5   2       97.99      108.94      7.36 o 
  -8  -5   2       53.99       49.28      4.80 o 
  -7  -5   2       50.59       44.87      3.93 o 
  -6  -5   2      133.30      128.65      4.57 o 
  -5  -5   2      389.57      396.76      5.21 o 
  -4  -5   2      291.91      301.88      6.72 o 
  -3  -5   2        4.00        3.17      0.79 o 
  -2  -5   2      114.75      117.68      2.45 o 
  -1  -5   2       56.10       58.25      2.32 o 
   0  -5   2       20.29       19.28      1.97 o 
   1  -5   2       14.68       14.14      1.87 o 
   2  -5   2        8.64       10.26      1.71 o 
   3  -5   2      116.98      105.12      4.22 o 
   4  -5   2        0.78        4.07      3.28 o 
   5  -5   2       70.66       71.73      7.20 o 
   6  -5   2        4.05        5.78      3.59 o 
   7  -5   2        2.30        2.69      2.39 o 
 -11  -4   2        0.43        0.96      2.06 o 
 -10  -4   2      156.13      173.29     14.58 o 
  -9  -4   2       12.81       16.84      4.54 o 
  -8  -4   2      149.17      154.09      7.27 o 
  -7  -4   2      629.41      668.90     21.06 o 
  -6  -4   2      220.75      226.54      6.66 o 
  -5  -4   2      449.63      443.86     10.00 o 
  -4  -4   2       51.58       51.01      1.56 o 
  -3  -4   2       88.41       89.57      2.02 o 
  -2  -4   2       29.12       25.56      1.52 o 
  -1  -4   2     1797.06     1882.51     19.91 o 
   0  -4   2      464.31      480.01      4.98 o 
   1  -4   2       67.26       68.17      2.30 o 
   2  -4   2        0.38        1.41      1.14 o 
   3  -4   2        5.57        5.75      1.28 o 
   4  -4   2       27.56       24.52      3.32 o 
   5  -4   2       40.52       38.94      4.16 o 
   6  -4   2       81.17       93.30      8.30 o 
   7  -4   2        0.47        1.38      2.22 o 
   8  -4   2        3.64        0.50      1.92 o 
 -10  -3   2        8.43        8.66      3.56 o 
  -9  -3   2       29.32       26.12      4.64 o 
  -8  -3   2        0.92        4.90      3.72 o 
  -7  -3   2        0.10        1.21      2.72 o 
  -6  -3   2      830.60      898.36     20.31 o 
  -5  -3   2       21.89       13.17      1.71 o 
  -4  -3   2       54.32       50.97      3.84 o 
  -3  -3   2        2.88        1.39      0.76 o 
  -2  -3   2      547.06      545.64      4.10 o 
  -1  -3   2        1.03        2.34      0.79 o 
   0  -3   2      143.48      143.85      5.03 o 
   1  -3   2       12.26        9.44      1.25 o 
   2  -3   2      238.92      228.45      4.05 o 
   3  -3   2       66.81       70.79      3.14 o 
   4  -3   2       46.67       45.07      2.81 o 
   5  -3   2      141.73      140.24      6.73 o 
   6  -3   2       12.69       13.45      3.32 o 
   7  -3   2        1.98        2.07      2.89 o 
   8  -3   2        0.64        0.94      1.87 o 
 -10  -2   2        3.73        3.41      3.18 o 
  -9  -2   2       12.90       15.37      3.90 o 
  -8  -2   2       16.25       18.24      4.17 o 
  -7  -2   2       57.32       63.84      4.81 o 
  -6  -2   2       43.94       39.88      4.48 o 
  -5  -2   2      270.07      306.37      7.43 o 
  -4  -2   2        5.70        8.89      1.31 o 
  -3  -2   2      309.42      287.94      2.70 o 
  -2  -2   2      208.20      186.84      1.92 o 
  -1  -2   2      319.93      300.11      4.45 o 
   0  -2   2     1893.95     2032.92     11.10 o 
   1  -2   2     1380.41     1309.19      9.15 o 
   2  -2   2       32.45       30.39      2.11 o 
   3  -2   2        1.35        2.07      1.87 o 
   4  -2   2        5.11        6.23      1.74 o 
   5  -2   2       32.15       26.77      3.82 o 
   6  -2   2      426.31      427.61     18.73 o 
   7  -2   2       69.74       69.18      5.71 o 
   8  -2   2        0.28        2.35      2.65 o 
   9  -2   2        1.32        3.65      1.83 o 
 -10  -1   2       15.70       26.07      5.04 o 
  -9  -1   2        0.67        0.72      1.93 o 
  -8  -1   2       23.96       24.75      1.27 o 
  -7  -1   2      101.20       99.71      4.45 o 
  -6  -1   2        1.63        1.40      0.81 o 
  -5  -1   2       24.96       26.48      1.07 o 
  -4  -1   2     2865.63     3231.01    131.20 o 
  -3  -1   2      226.19      199.14      2.29 o 
  -2  -1   2      321.90      293.26      5.74 o 
  -1  -1   2       40.14       50.01      1.36 o 
   2  -1   2      294.89      330.51      4.58 o 
   3  -1   2       10.97       16.80      1.86 o 
   4  -1   2      166.16      151.60      7.96 o 
   5  -1   2        5.56        6.94      1.30 o 
   6  -1   2      760.23      809.95     42.72 o 
   7  -1   2        0.01        0.17      0.79 o 
   8  -1   2       11.63        7.29      2.60 o 
   9  -1   2        5.56        4.07      1.93 o 
 -10   0   2        1.73        2.84      1.41 o 
  -9   0   2       76.18       85.79      5.45 o 
  -8   0   2        6.05        6.16      1.00 o 
  -7   0   2       74.53       73.03      2.38 o 
  -6   0   2        0.23        0.62      0.86 o 
  -5   0   2       12.53       10.54      0.97 o 
  -4   0   2      497.67      524.03      5.12 o 
  -3   0   2      818.61      794.35      5.46 o 
  -2   0   2      112.45      133.57      1.45 o 
  -1   0   2      413.79      413.95      4.11 o 
   0   0   2      724.81      731.26      8.16 o 
   1   0   2      489.88      446.83      6.45 o 
   2   0   2    13594.53     7097.59   2820.84 o 
   3   0   2      199.37      176.91      3.21 o 
   4   0   2       36.08       28.16      2.05 o 
   5   0   2       36.37       33.91      2.69 o 
   6   0   2       13.78       13.11      2.38 o 
   7   0   2       11.34       13.31      2.10 o 
   8   0   2        2.81        2.52      1.39 o 
   9   0   2        4.30        2.78      1.51 o 
  10   0   2        9.28       10.69      1.90 o 
  -9   1   2        4.37        3.12      1.40 o 
  -8   1   2        0.75        2.60      1.60 o 
  -7   1   2       18.69       17.41      1.58 o 
  -6   1   2       12.85       11.62      1.34 o 
  -5   1   2       60.53       57.67      2.29 o 
  -4   1   2       19.03        9.48      1.76 o 
  -3   1   2     2721.47     3009.34     28.77 o 
  -2   1   2      264.64      257.23      4.37 o 
  -1   1   2      136.86      144.04      4.18 o 
   0   1   2      729.04      707.42      5.94 o 
   1   1   2     2312.34     2343.04     24.75 o 
   3   1   2      403.19      391.26      4.52 o 
   4   1   2      333.31      335.97      4.41 o 
   5   1   2      284.66      273.31      4.53 o 
   6   1   2        3.50        2.89      1.33 o 
   7   1   2      141.38      135.30      7.24 o 
   8   1   2      450.67      473.14      8.65 o 
   9   1   2       14.81       13.00      1.50 o 
  10   1   2        0.01        2.14      1.74 o 
  -9   2   2       19.79       19.45      2.80 o 
  -8   2   2        1.03        2.46      2.60 o 
  -7   2   2        0.04        1.68      1.53 o 
  -6   2   2       30.24       30.80      2.30 o 
  -5   2   2      168.60      167.21      4.51 o 
  -4   2   2      157.94      153.43      4.35 o 
  -3   2   2       29.91       28.69      3.42 o 
  -2   2   2      261.03      271.10      5.94 o 
  -1   2   2      310.98      268.19      2.88 o 
   0   2   2      932.45      917.56      7.38 o 
   1   2   2      390.10      379.11      3.00 o 
   2   2   2       23.47       28.59      1.28 o 
   3   2   2     2720.61     2831.76     16.85 o 
   4   2   2      141.83      158.56      2.79 o 
   5   2   2       92.81       91.40      2.72 o 
   6   2   2       23.57       22.87      1.45 o 
   7   2   2      154.50      147.38      7.79 o 
   8   2   2      646.18      721.52     19.73 o 
   9   2   2      184.86      199.36     16.24 o 
  10   2   2        7.30        7.08      1.56 o 
  11   2   2        0.84        3.14      2.73 o 
  -8   3   2        0.06        1.04      1.37 o 
  -7   3   2       68.92       71.22      6.68 o 
  -6   3   2        6.16        6.68      1.84 o 
  -5   3   2      137.18      139.31      4.33 o 
  -4   3   2       11.08       13.30      1.37 o 
  -3   3   2      143.58      157.00      2.98 o 
  -2   3   2        0.47        1.79      1.57 o 
  -1   3   2      286.62      260.13      2.93 o 
   0   3   2      549.02      514.60     10.28 o 
   1   3   2       32.77       33.85      1.21 o 
   2   3   2       14.69       15.33      0.89 o 
   3   3   2      630.79      596.72      6.46 o 
   4   3   2     1694.20     1912.45     20.38 o 
   5   3   2        0.11        1.38      1.11 o 
   6   3   2       92.95       86.96      2.40 o 
   7   3   2       10.67        9.56      1.13 o 
   8   3   2       18.91       17.90      1.87 o 
   9   3   2       43.96       44.04      4.34 o 
  10   3   2       12.73       11.00      3.04 o 
  11   3   2       63.83       66.76     10.52 o 
  -8   4   2        3.31        3.53      2.31 o 
  -7   4   2       44.24       47.84      5.83 o 
  -6   4   2       41.48       43.72      8.41 o 
  -5   4   2      213.11      233.57      7.70 o 
  -4   4   2        8.29        7.28      1.42 o 
  -3   4   2       39.42       42.36      2.13 o 
  -2   4   2       83.12       78.03      2.21 o 
  -1   4   2      199.77      267.67      3.02 o 
   0   4   2      367.87      396.17      3.42 o 
   1   4   2      286.60      319.04      3.04 o 
   2   4   2      220.34      199.58      2.50 o 
   3   4   2      129.65      125.23      1.91 o 
   4   4   2     1636.79     1897.03     12.27 o 
   5   4   2       97.00      107.58      2.81 o 
   6   4   2        6.58        7.72      1.32 o 
   7   4   2       16.65       13.36      1.03 o 
   8   4   2       37.51       36.01      1.60 o 
   9   4   2      204.87      195.00      6.87 o 
  10   4   2       71.40       72.94      6.87 o 
  11   4   2       20.32       12.92      3.58 o 
  -7   5   2       12.44       11.29      3.72 o 
  -6   5   2       35.53       30.74      4.93 o 
  -5   5   2       10.59        7.04      1.79 o 
  -4   5   2       32.50       30.51      1.95 o 
  -3   5   2      140.81      138.44      3.43 o 
  -2   5   2      620.00      662.16      8.49 o 
  -1   5   2       44.53       54.86      1.82 o 
   0   5   2      342.06      415.49      5.45 o 
   1   5   2      109.10      134.67      2.33 o 
   2   5   2      207.33      198.94      2.62 o 
   3   5   2       22.28       17.06      1.17 o 
   4   5   2        0.84        2.12      1.13 o 
   5   5   2       74.97       59.41      1.69 o 
   6   5   2      106.82       99.30      2.84 o 
   7   5   2      188.04      184.88      4.16 o 
   8   5   2        7.01        6.35      0.76 o 
   9   5   2        1.18        1.12      0.45 o 
  10   5   2       32.10       34.25      4.75 o 
  11   5   2       56.87       62.93      9.43 o 
  -6   6   2       16.77       19.80      4.76 o 
  -5   6   2      447.40      462.16     31.58 o 
  -4   6   2        9.31       11.39      1.72 o 
  -3   6   2      116.60      119.75      4.57 o 
  -2   6   2       11.71       12.69      1.64 o 
  -1   6   2       37.29       43.09      2.38 o 
   0   6   2      523.66      588.24      8.76 o 
   1   6   2      345.18      339.84      3.92 o 
   2   6   2       82.55       91.93      2.08 o 
   3   6   2       28.38       22.40      1.35 o 
   4   6   2       49.50       45.99      1.67 o 
   5   6   2        8.90       11.24      1.20 o 
   6   6   2       94.70       97.07      2.53 o 
   7   6   2       12.03        9.68      1.08 o 
   8   6   2      124.48      119.20      3.49 o 
   9   6   2       20.52       21.87      3.46 o 
  10   6   2        4.01        5.36      3.86 o 
  11   6   2       90.66      114.39     15.64 o 
  -5   7   2       16.40       14.81      3.55 o 
  -4   7   2      171.84      168.41     26.51 o 
  -3   7   2       18.17       15.97      2.13 o 
  -2   7   2       21.53       22.12      2.51 o 
  -1   7   2        1.13        1.67      0.79 o 
   0   7   2       11.93       12.46      1.53 o 
   1   7   2      163.74      177.10      3.44 o 
   2   7   2        6.54        6.50      1.16 o 
   3   7   2        2.00        2.24      1.04 o 
   4   7   2        8.66        7.13      1.08 o 
   5   7   2       95.65      104.79      2.51 o 
   6   7   2       70.22       76.31      2.05 o 
   7   7   2       18.85       14.17      1.38 o 
   8   7   2       73.96       62.11      2.17 o 
   9   7   2        2.00        1.43      0.52 o 
  10   7   2       12.20        9.67      2.51 o 
  11   7   2        3.27        4.63      2.51 o 
  -4   8   2        9.79       10.33      3.28 o 
  -3   8   2       61.70       81.54      8.65 o 
  -2   8   2        0.85        1.82      1.45 o 
  -1   8   2        2.18        2.92      1.24 o 
   0   8   2      112.98      118.03      3.90 o 
   1   8   2      101.40       97.56      3.00 o 
   2   8   2        1.24        2.84      1.18 o 
   3   8   2        6.72        6.00      1.37 o 
   4   8   2       18.90       20.96      1.67 o 
   5   8   2        2.81        1.49      0.98 o 
   6   8   2        3.29        1.96      0.91 o 
   7   8   2       34.18       32.41      1.60 o 
   8   8   2       61.56       63.72      2.27 o 
   9   8   2       19.36       19.73      4.79 o 
  10   8   2       23.18       28.98      5.52 o 
  11   8   2        3.01        3.65      3.25 o 
  -3   9   2       15.24        6.87      2.67 o 
  -2   9   2        0.01        1.05      2.76 o 
  -1   9   2       63.26       74.03      8.60 o 
   0   9   2        1.39        2.61      1.09 o 
   1   9   2        1.02        2.26      1.15 o 
   2   9   2       84.14       85.71      3.83 o 
   3   9   2      155.14      150.30      5.17 o 
   4   9   2       18.49       16.56      2.17 o 
   5   9   2        4.30        4.37      1.01 o 
   6   9   2       13.49       14.22      1.74 o 
   7   9   2        0.75        1.91      0.93 o 
   8   9   2      258.40      240.27     11.82 o 
   9   9   2        0.72        1.85      3.66 o 
  10   9   2        8.90        3.42      2.41 o 
  -2  10   2       25.60       24.21      5.09 o 
  -1  10   2       17.14        8.82      2.87 o 
   0  10   2       13.37       18.44      4.41 o 
   1  10   2        3.41        3.58      2.05 o 
   2  10   2       13.29       11.00      2.34 o 
   3  10   2      179.32      195.43      8.44 o 
   4  10   2       26.61       30.07      3.74 o 
   5  10   2       11.16       11.53      1.67 o 
   6  10   2        2.42        2.59      1.04 o 
   7  10   2       40.01       30.50      3.78 o 
   8  10   2        1.98        1.71      0.80 o 
   9  10   2        1.79        4.79      2.79 o 
  10  10   2       33.48       43.83      7.52 o 
   0  11   2        6.47        5.93      2.82 o 
   1  11   2        0.83        1.40      1.30 o 
   2  11   2       10.90       15.02      3.45 o 
   3  11   2        0.00        2.03      1.25 o 
   4  11   2       21.34       19.93      2.76 o 
   5  11   2        3.66        2.69      1.09 o 
   6  11   2        8.93        6.01      1.66 o 
   7  11   2        3.28        2.82      2.87 o 
   8  11   2       22.00       23.43      4.66 o 
   9  11   2        8.53       11.40      3.98 o 
   2  12   2        9.76       10.53      3.95 o 
   3  12   2        0.27        1.10      1.40 o 
   4  12   2        6.19        4.98      1.67 o 
   5  12   2       76.92       92.30      8.88 o 
   6  12   2       79.87       92.64      8.88 o 
   7  12   2       11.56       19.86      4.21 o 
  -5 -11   3        0.73        1.23      1.24 o 
  -4 -11   3        0.91        0.61      1.44 o 
  -3 -11   3        0.44        1.55      1.14 o 
  -8 -10   3        9.25        7.39      2.62 o 
  -7 -10   3       14.65       15.60      3.78 o 
  -6 -10   3        2.94        2.57      1.50 o 
  -5 -10   3       53.61       62.51      7.77 o 
  -4 -10   3       31.37       31.89      3.69 o 
  -3 -10   3        1.05        1.73      1.38 o 
  -2 -10   3        0.30        1.14      1.28 o 
  -1 -10   3        1.20        2.59      2.46 o 
   0 -10   3       22.35       24.16      6.18 o 
  -8  -9   3       19.40       21.67      4.37 o 
  -7  -9   3        1.80        2.47      2.22 o 
  -6  -9   3       29.85       28.95      2.47 o 
  -5  -9   3       18.58       18.07      2.85 o 
  -4  -9   3       31.36       33.23      2.31 o 
  -3  -9   3        5.47        6.72      2.04 o 
  -2  -9   3        2.78        3.64      2.14 o 
  -1  -9   3       34.60       33.55      3.12 o 
   0  -9   3        4.65        5.44      3.41 o 
   1  -9   3       17.26       14.23      4.01 o 
   2  -9   3        9.13        2.62      2.00 o 
  -9  -8   3        1.34        4.94      3.76 o 
  -8  -8   3        1.43        3.19      2.58 o 
  -7  -8   3        3.36        2.71      2.19 o 
  -6  -8   3        2.71        2.14      0.72 o 
  -5  -8   3        2.76        3.79      0.90 o 
  -4  -8   3        4.02        5.58      1.30 o 
  -3  -8   3       25.70       23.84      1.85 o 
  -2  -8   3       18.63       18.75      2.80 o 
  -1  -8   3       17.63       20.12      3.72 o 
   0  -8   3       22.93       22.45      4.47 o 
   1  -8   3        3.74        4.10      2.30 o 
   2  -8   3        3.51        2.42      2.18 o 
   3  -8   3        0.43        2.10      2.36 o 
 -10  -7   3       13.88       18.71      4.43 o 
  -9  -7   3        0.01        2.79      2.48 o 
  -8  -7   3        0.05        0.06      2.64 o 
  -7  -7   3        5.16        5.22      3.71 o 
  -6  -7   3       50.58       47.22      4.69 o 
  -5  -7   3      138.22      147.73      3.97 o 
  -4  -7   3       45.70       44.17      2.11 o 
  -3  -7   3        1.45        2.83      1.34 o 
  -2  -7   3       26.83       30.42      2.18 o 
  -1  -7   3       29.47       29.77      2.51 o 
   0  -7   3       13.02       11.55      3.75 o 
   1  -7   3        3.22        3.48      2.27 o 
   2  -7   3       88.20       91.19      8.33 o 
   3  -7   3       12.15       13.46      4.25 o 
   4  -7   3        0.17        1.09      2.13 o 
   5  -7   3        5.66        5.01      2.92 o 
 -10  -6   3       23.17       29.97      5.57 o 
  -9  -6   3       32.88       31.84      4.85 o 
  -8  -6   3       12.34        6.88      2.50 o 
  -7  -6   3        6.66        6.30      2.98 o 
  -6  -6   3      485.58      523.56     10.30 o 
  -5  -6   3        7.25        8.02      1.00 o 
  -4  -6   3       34.29       33.25      1.58 o 
  -3  -6   3       29.64       27.86      1.71 o 
  -2  -6   3       30.35       30.96      1.98 o 
  -1  -6   3      346.71      385.18      6.43 o 
   0  -6   3        3.49        2.87      1.34 o 
   1  -6   3        8.36        6.25      2.73 o 
   2  -6   3        3.28        2.26      2.41 o 
   3  -6   3       97.17       97.57      6.80 o 
   4  -6   3        3.03        2.44      2.39 o 
   5  -6   3        2.85        6.54      3.30 o 
   6  -6   3       14.78       18.96      4.30 o 
 -10  -5   3       32.62       34.81      6.39 o 
  -9  -5   3       12.03       10.37      2.77 o 
  -8  -5   3       89.02       89.86      7.05 o 
  -7  -5   3      187.14      178.40      6.49 o 
  -6  -5   3      135.32      131.22      4.59 o 
  -5  -5   3       24.07       23.78      1.70 o 
  -4  -5   3        2.57        3.70      0.90 o 
  -3  -5   3      215.94      228.13      3.24 o 
  -2  -5   3      191.18      204.73      3.89 o 
  -1  -5   3        9.29        8.59      1.49 o 
   0  -5   3       41.14       43.54      2.33 o 
   1  -5   3       13.38       14.42      1.96 o 
   2  -5   3       47.83       45.90      2.99 o 
   3  -5   3      150.69      145.13      8.20 o 
   4  -5   3        0.02        0.97      3.48 o 
   5  -5   3       11.26       15.38      4.41 o 
   6  -5   3        0.06        1.34      2.42 o 
   7  -5   3        3.90        3.24      2.26 o 
 -10  -4   3        8.52       14.09      3.43 o 
  -9  -4   3        1.51        4.88      3.38 o 
  -8  -4   3       16.88       23.26      3.57 o 
  -7  -4   3       48.16       46.66      3.18 o 
  -6  -4   3      773.25      796.03     19.01 o 
  -5  -4   3     1115.12     1204.86      5.29 o 
  -4  -4   3      219.66      224.62      4.48 o 
  -3  -4   3       59.15       53.14      1.64 o 
  -2  -4   3      637.32      664.44      6.14 o 
  -1  -4   3      993.54     1069.53     10.26 o 
   0  -4   3        9.11       12.79      1.70 o 
   1  -4   3      333.31      327.14     10.15 o 
   2  -4   3       66.08       66.31      2.91 o 
   3  -4   3        0.02        1.65      1.07 o 
   4  -4   3        1.96        1.24      2.73 o 
   5  -4   3       12.02       14.18      3.89 o 
   6  -4   3       64.53       70.28      6.53 o 
   7  -4   3        7.11        4.72      2.42 o 
 -10  -3   3        1.77        4.67      2.98 o 
  -9  -3   3       19.23       19.17      4.40 o 
  -8  -3   3       50.57       50.42      4.86 o 
  -7  -3   3      257.24      262.83     10.23 o 
  -6  -3   3      313.87      317.92      6.67 o 
  -5  -3   3      635.15      662.90     18.85 o 
  -4  -3   3      245.24      271.90      3.27 o 
  -3  -3   3      269.68      271.97      5.00 o 
  -2  -3   3       35.41       35.64      1.25 o 
  -1  -3   3      149.27      135.69      2.17 o 
   0  -3   3       49.63       40.46      2.36 o 
   1  -3   3      802.71      805.94      8.32 o 
   2  -3   3        7.24        9.17      1.52 o 
   3  -3   3        0.90        2.48      1.41 o 
   4  -3   3        3.93        4.59      1.12 o 
   5  -3   3        2.52        5.24      2.79 o 
   6  -3   3       66.45       73.95      5.64 o 
   7  -3   3        6.74        3.15      2.45 o 
   8  -3   3        3.44        4.10      2.16 o 
 -10  -2   3       89.24      107.43     14.18 o 
  -9  -2   3       65.85       69.18      5.24 o 
  -8  -2   3       57.63       63.96      4.65 o 
  -7  -2   3        2.87        6.09      3.88 o 
  -6  -2   3       69.67       71.20      5.70 o 
  -5  -2   3      261.21      250.08      7.50 o 
  -4  -2   3      351.03      381.30      3.32 o 
  -3  -2   3       29.52       31.79      1.16 o 
  -2  -2   3       37.54       45.54      1.21 o 
  -1  -2   3      444.80      413.63      3.94 o 
   0  -2   3      258.51      288.03      2.99 o 
   1  -2   3      245.90      234.13      3.57 o 
   2  -2   3     1148.97     1284.93     14.62 o 
   3  -2   3       17.45       20.39      2.17 o 
   4  -2   3        5.61        4.22      1.26 o 
   5  -2   3       21.70       24.74      6.69 o 
   6  -2   3       99.56      102.73     17.40 o 
   7  -2   3        2.23        1.57      2.23 o 
   8  -2   3        0.22        2.09      1.88 o 
   9  -2   3        9.28       10.91      3.10 o 
 -10  -1   3       41.27       50.25      7.54 o 
  -9  -1   3       30.13       25.35      4.36 o 
  -8  -1   3        0.14        0.91      0.56 o 
  -7  -1   3        6.55        7.04      0.75 o 
  -6  -1   3       45.49       43.76      1.36 o 
  -5  -1   3       71.38       68.36      2.30 o 
  -4  -1   3       59.55       72.23      1.93 o 
  -3  -1   3     2829.64     3305.59     49.25 o 
  -2  -1   3      562.89      578.73      7.32 o 
  -1  -1   3        3.78        5.61      0.64 o 
   0  -1   3      393.23      360.61      3.60 o 
   1  -1   3     2264.92     2429.46     16.49 o 
   2  -1   3      303.64      332.76      8.76 o 
   3  -1   3      360.88      349.92      5.84 o 
   4  -1   3      173.51      175.31      7.19 o 
   5  -1   3        2.49        3.77      1.89 o 
   6  -1   3        4.77        4.47      1.70 o 
   7  -1   3        9.96       12.12      2.12 o 
   8  -1   3       40.57       37.48      4.16 o 
   9  -1   3        4.76        5.45      2.36 o 
  -9   0   3       89.23       83.63      7.74 o 
  -8   0   3        0.83        1.84      0.95 o 
  -7   0   3        4.05        3.00      0.77 o 
  -6   0   3      175.13      171.62      2.77 o 
  -5   0   3      490.34      528.32     11.09 o 
  -4   0   3      102.67      122.96      5.00 o 
  -3   0   3       85.31       71.53      1.44 o 
  -2   0   3      368.55      330.20      2.49 o 
  -1   0   3      819.66      758.57      4.71 o 
   0   0   3      149.98      139.21      2.09 o 
   1   0   3     3774.29     3512.23     35.69 o 
   2   0   3      168.72      168.83      4.34 o 
   3   0   3      656.38      645.95      7.12 o 
   4   0   3       81.88      112.82      3.72 o 
   5   0   3       19.46       20.65      1.94 o 
   6   0   3      195.05      196.89      5.13 o 
   7   0   3        6.31        7.53      1.58 o 
   8   0   3      154.25      152.56     16.59 o 
   9   0   3       58.19       57.47      6.02 o 
  10   0   3        0.32        0.92      1.50 o 
  -9   1   3       19.07       26.52      4.67 o 
  -8   1   3        3.18        1.65      1.44 o 
  -7   1   3      391.98      395.89     12.36 o 
  -6   1   3       96.10      101.50      3.08 o 
  -5   1   3       33.04       28.90      1.63 o 
  -4   1   3      212.36      228.49      3.92 o 
  -3   1   3     1323.28     1533.21     11.44 o 
  -2   1   3       57.74       50.80      1.69 o 
  -1   1   3      424.01      419.41      7.68 o 
   0   1   3       24.61       22.53      2.01 o 
   1   1   3     1081.12      969.93     17.48 o 
   2   1   3      322.30      305.97      4.10 o 
   3   1   3       14.87       30.67      3.39 o 
   4   1   3     1370.56     1519.33     22.38 o 
   5   1   3       15.32       11.44      1.66 o 
   6   1   3       42.05       42.36      2.60 o 
   7   1   3      143.61      141.56      7.72 o 
   8   1   3      184.41      169.71     17.66 o 
   9   1   3      153.01      142.01     12.47 o 
  10   1   3        0.05        3.37      1.77 o 
  -8   2   3        6.57        5.13      1.44 o 
  -7   2   3       18.30       22.08      2.09 o 
  -6   2   3      106.96      108.66      3.34 o 
  -5   2   3        6.97        4.79      1.13 o 
  -4   2   3       41.82       39.77      2.84 o 
  -3   2   3       39.72       34.28      1.90 o 
  -2   2   3      101.98       94.10      1.59 o 
  -1   2   3      493.11      554.16     10.08 o 
   0   2   3        4.64        1.78      1.23 o 
   1   2   3      840.10      833.68      9.97 o 
   2   2   3     1222.38     1183.36     15.77 o 
   3   2   3      188.87      184.24      3.19 o 
   4   2   3        0.70        1.31      1.19 o 
   5   2   3       92.29       87.81      5.92 o 
   6   2   3      186.58      195.31      4.02 o 
   7   2   3        1.86        2.41      1.93 o 
   8   2   3       32.31       27.95      1.79 o 
   9   2   3      253.96      267.71     16.94 o 
  10   2   3       86.24       84.08      9.35 o 
  -8   3   3       16.46       20.36      2.77 o 
  -7   3   3        5.15        3.91      1.00 o 
  -6   3   3       21.52       21.65      2.55 o 
  -5   3   3       40.65       33.79      2.26 o 
  -4   3   3      376.78      393.81      6.76 o 
  -3   3   3      435.55      468.44      5.13 o 
  -2   3   3      370.55      393.42      4.31 o 
  -1   3   3       13.24       14.82      0.91 o 
   0   3   3      298.19      283.40      2.45 o 
   1   3   3     1625.26     1615.44      8.84 o 
   2   3   3      323.34      310.72      5.00 o 
   3   3   3       66.82       76.03      1.85 o 
   4   3   3     1205.84     1390.12      9.90 o 
   5   3   3      165.94      152.78      2.79 o 
   6   3   3        3.41        5.01      1.10 o 
   7   3   3       36.29       35.43      2.46 o 
   8   3   3        1.95        2.18      1.14 o 
   9   3   3      121.08      123.97      7.66 o 
  10   3   3       15.56       15.04      2.00 o 
  11   3   3        2.96        1.28      2.91 o 
  -8   4   3       20.46       31.98      5.92 o 
  -7   4   3       95.22      119.46     10.98 o 
  -6   4   3       39.18       41.71      6.59 o 
  -5   4   3       60.55       65.91      4.10 o 
  -4   4   3      319.14      352.87     11.01 o 
  -3   4   3      237.24      244.46      6.49 o 
  -2   4   3        0.14        1.37      0.88 o 
  -1   4   3      218.16      202.82      2.58 o 
   0   4   3      108.51       87.40      1.59 o 
   1   4   3     1403.92     1442.42     11.81 o 
   2   4   3        5.52        9.35      0.90 o 
   3   4   3       31.17       34.65      1.35 o 
   4   4   3       23.13       31.69      1.56 o 
   5   4   3      285.21      295.15      6.89 o 
   6   4   3        5.41        3.06      0.82 o 
   7   4   3       15.57       12.49      1.41 o 
   8   4   3      222.31      225.52      5.41 o 
   9   4   3        2.95        2.11      1.32 o 
  10   4   3      160.31      190.05     16.43 o 
  11   4   3        3.94        6.89      3.81 o 
  -7   5   3        1.57        2.64      2.77 o 
  -6   5   3       19.48       22.03      3.59 o 
  -5   5   3       91.67      105.90      6.96 o 
  -4   5   3       73.21       76.55      3.28 o 
  -3   5   3       33.79       34.42      2.03 o 
  -2   5   3        8.90        8.94      1.34 o 
  -1   5   3        1.11        1.45      0.64 o 
   0   5   3        8.18       12.18      0.99 o 
   1   5   3      472.78      474.44      6.70 o 
   2   5   3       88.73       96.21      2.24 o 
   3   5   3      111.91      102.22      2.82 o 
   4   5   3      202.79      205.26      3.13 o 
   5   5   3      417.42      475.68      8.19 o 
   6   5   3       61.74       74.19      2.30 o 
   7   5   3       21.99       19.54      1.41 o 
   8   5   3       45.06       45.96      1.87 o 
   9   5   3        5.22        5.33      0.90 o 
  10   5   3        7.91        6.88      3.06 o 
  11   5   3       34.93       42.58      7.22 o 
  -6   6   3        0.16        2.04      3.03 o 
  -5   6   3       73.38       86.77      7.56 o 
  -4   6   3      132.43      148.72      4.72 o 
  -3   6   3       68.14       71.39      4.09 o 
  -2   6   3        0.20        0.77      0.88 o 
  -1   6   3       53.02       56.74      2.29 o 
   0   6   3      138.27      135.27      2.89 o 
   1   6   3        0.32        1.80      1.02 o 
   2   6   3       21.20       19.33      1.31 o 
   3   6   3      408.62      386.03      6.60 o 
   4   6   3      352.11      365.65      5.83 o 
   5   6   3        0.81        3.41      1.22 o 
   6   6   3        4.82        6.26      1.00 o 
   7   6   3      112.06      101.84      2.59 o 
   8   6   3       88.04       88.02      2.27 o 
   9   6   3       42.13       39.79      1.64 o 
  10   6   3        0.05        1.13      2.65 o 
  11   6   3       10.40       14.11      4.21 o 
  -5   7   3       30.99       40.25      6.02 o 
  -4   7   3       73.80       55.50      5.49 o 
  -3   7   3       44.75       48.73      3.24 o 
  -2   7   3      255.11      262.98      7.99 o 
  -1   7   3       11.82       10.33      3.34 o 
   0   7   3       24.77       24.18      1.85 o 
   1   7   3       31.90       34.86      1.78 o 
   2   7   3       16.31       17.10      1.49 o 
   3   7   3     1051.28     1062.12     17.29 o 
   4   7   3       64.47       66.01      2.13 o 
   5   7   3        1.23        1.88      1.00 o 
   6   7   3        3.52        3.02      0.96 o 
   7   7   3        2.13        5.24      1.12 o 
   8   7   3      386.70      362.60      6.42 o 
   9   7   3        0.58        1.27      0.62 o 
  10   7   3        3.17        2.46      2.79 o 
  11   7   3        2.61        3.79      2.55 o 
  -4   8   3       16.04       13.92      3.34 o 
  -3   8   3       11.78       11.93      2.41 o 
  -2   8   3       30.51       35.09      2.82 o 
  -1   8   3        3.01        7.62      2.55 o 
   0   8   3        5.14        5.51      1.50 o 
   1   8   3       66.48       62.27      2.17 o 
   2   8   3      391.37      398.74      4.48 o 
   3   8   3     1016.25     1027.81     14.07 o 
   4   8   3      179.77      174.99      3.12 o 
   5   8   3       17.05       16.97      1.48 o 
   6   8   3       65.04       67.33      2.51 o 
   7   8   3        5.31        2.12      0.89 o 
   8   8   3       27.55       27.57      1.60 o 
   9   8   3       21.13       16.36      2.70 o 
  10   8   3       15.38       12.61      4.08 o 
  11   8   3       17.94       20.98      5.43 o 
  -3   9   3        0.09        2.43      2.32 o 
  -2   9   3        0.10        0.91      1.46 o 
  -1   9   3      170.39      166.49     16.53 o 
   0   9   3        2.01        2.36      0.81 o 
   1   9   3        0.01        1.03      0.97 o 
   2   9   3       77.77       81.92      4.14 o 
   3   9   3      266.03      260.28      8.06 o 
   4   9   3     1018.53     1079.29     14.10 o 
   5   9   3      238.78      243.33      5.95 o 
   6   9   3       29.77       32.71      1.92 o 
   7   9   3       37.45       35.81      1.79 o 
   8   9   3       40.12       29.76      4.59 o 
   9   9   3       20.60       14.25      3.79 o 
  10   9   3       17.35       19.11      4.78 o 
  -2  10   3        5.09        5.50      3.60 o 
  -1  10   3       20.91       25.86      4.74 o 
   0  10   3        1.89        3.08      1.37 o 
   1  10   3       11.40       14.35      2.87 o 
   2  10   3       24.86       25.00      3.05 o 
   3  10   3       92.57       84.47      5.06 o 
   4  10   3       14.30       15.95      2.86 o 
   5  10   3        7.74        4.38      1.15 o 
   6  10   3        0.09        1.78      0.90 o 
   7  10   3        1.14        0.78      0.69 o 
   8  10   3        7.38        5.77      1.65 o 
  10  10   3      105.98      137.59     18.22 o 
   0  11   3        5.47        5.34      2.65 o 
   1  11   3        0.01        1.19      0.78 o 
   2  11   3        0.86        1.32      1.26 o 
   3  11   3        0.08        1.80      1.21 o 
   4  11   3        0.03        1.63      1.11 o 
   5  11   3       33.72       37.98      3.71 o 
   6  11   3        2.98        2.93      1.22 o 
   7  11   3       12.70       11.76      2.15 o 
   8  11   3        4.99        4.30      1.62 o 
   9  11   3        0.07        1.85      2.56 o 
   2  12   3        0.94        1.55      0.99 o 
   3  12   3        1.32        1.49      0.89 o 
   4  12   3        0.12        1.26      0.99 o 
   5  12   3        2.15        1.77      1.23 o 
   6  12   3      110.22      115.81     12.16 o 
   7  12   3       14.82       11.06      2.59 o 
   8  12   3        5.80        7.80      3.62 o 
  -7 -10   4        0.50        2.18      2.55 o 
  -6 -10   4        4.99        2.94      2.45 o 
  -5 -10   4       39.79       31.13      3.67 o 
  -4 -10   4       26.64       23.99      4.58 o 
  -3 -10   4        0.48        2.14      1.59 o 
  -2 -10   4        0.15        0.66      1.30 o 
  -1 -10   4        7.12        5.26      2.47 o 
  -8  -9   4       27.41       38.59      6.84 o 
  -7  -9   4        0.11        0.43      1.81 o 
  -6  -9   4       15.20       17.96      2.29 o 
  -5  -9   4        7.29        4.91      2.53 o 
  -4  -9   4        5.34        5.30      2.02 o 
  -3  -9   4        2.00        2.35      1.29 o 
  -2  -9   4       26.92       28.49      4.72 o 
  -1  -9   4        2.04        2.19      2.37 o 
   0  -9   4       11.42       16.83      4.78 o 
   1  -9   4       10.04       12.32      4.34 o 
  -9  -8   4      103.16      109.56     14.78 o 
  -8  -8   4      125.13      137.71     12.29 o 
  -7  -8   4       38.66       45.20      6.05 o 
  -6  -8   4       20.52       18.19      1.97 o 
  -5  -8   4        2.59        2.58      1.20 o 
  -4  -8   4       42.25       45.06      2.41 o 
  -3  -8   4       13.56       11.43      1.98 o 
  -2  -8   4        0.02        0.83      1.23 o 
  -1  -8   4        0.23        1.43      1.41 o 
   0  -8   4        1.62        1.38      3.20 o 
   1  -8   4       38.60       45.66      5.84 o 
   2  -8   4       55.32       43.94      5.73 o 
   3  -8   4       28.01       18.23      4.57 o 
  -9  -7   4       26.17       29.77      6.15 o 
  -8  -7   4        0.40        0.40      2.49 o 
  -7  -7   4       12.53        9.18      2.72 o 
  -6  -7   4        0.12        1.29      0.72 o 
  -5  -7   4       23.42       25.14      1.54 o 
  -4  -7   4        9.48        8.08      1.14 o 
  -3  -7   4       11.75       12.53      1.39 o 
  -2  -7   4        6.79        7.71      1.36 o 
  -1  -7   4        1.70        3.61      1.60 o 
   0  -7   4        1.05        1.59      2.30 o 
   1  -7   4       13.64       12.91      3.36 o 
   2  -7   4        3.51        5.27      2.63 o 
   3  -7   4        0.29        2.48      2.29 o 
   4  -7   4        4.14        0.70      2.14 o 
 -10  -6   4        1.26        0.15      1.97 o 
  -8  -6   4       18.17       13.64      3.09 o 
  -7  -6   4        6.03        3.64      3.10 o 
  -6  -6   4       38.19       36.68      1.16 o 
  -5  -6   4        0.01        0.61      0.80 o 
  -4  -6   4      120.31      127.26      3.02 o 
  -3  -6   4       69.06       64.49      3.10 o 
  -2  -6   4       53.36       52.50      2.77 o 
  -1  -6   4      120.61      134.12      3.82 o 
   0  -6   4       85.29       88.99      5.29 o 
   1  -6   4       54.20       53.51      5.30 o 
   2  -6   4        0.35        0.25      2.38 o 
   3  -6   4        2.65        4.63      2.76 o 
   4  -6   4       15.39       14.43      3.64 o 
   5  -6   4        4.27        1.24      2.23 o 
 -10  -5   4        1.00        2.48      3.48 o 
  -9  -5   4      101.21      108.81      9.99 o 
  -8  -5   4       24.04       26.90      4.77 o 
  -7  -5   4      432.02      478.13     15.71 o 
  -6  -5   4      795.80      814.20     22.62 o 
  -5  -5   4       84.38       86.24      2.30 o 
  -4  -5   4      441.57      453.01      7.09 o 
  -3  -5   4        7.19        5.38      1.26 o 
  -2  -5   4        0.61        2.92      1.22 o 
  -1  -5   4      137.74      148.61      3.85 o 
   0  -5   4      136.38      138.69      3.67 o 
   1  -5   4       36.19       38.64      4.90 o 
   2  -5   4       53.99       64.72      5.69 o 
   3  -5   4       14.16       15.15      3.52 o 
   4  -5   4        1.33        3.81      3.89 o 
   5  -5   4       13.10       13.52      4.42 o 
   6  -5   4        0.33        4.16      3.13 o 
 -10  -4   4      142.82      180.41     22.79 o 
  -9  -4   4       29.02       27.97      4.40 o 
  -8  -4   4       63.17       67.99      6.76 o 
  -7  -4   4        4.98        4.52      1.73 o 
  -6  -4   4        1.63        2.36      1.93 o 
  -5  -4   4      854.39      897.91      8.12 o 
  -4  -4   4        5.68        4.93      0.89 o 
  -3  -4   4       20.49       17.51      1.33 o 
  -2  -4   4       14.52       11.75      1.26 o 
  -1  -4   4       44.72       46.09      2.22 o 
   0  -4   4        1.86        3.04      1.43 o 
   1  -4   4       11.62        7.75      1.42 o 
   2  -4   4       49.40       42.23      2.28 o 
   3  -4   4       31.72       31.90      5.03 o 
   4  -4   4        0.02        1.95      2.57 o 
   5  -4   4       23.90       18.69      4.27 o 
   6  -4   4       50.56       51.68      5.76 o 
   7  -4   4        1.31        2.99      3.39 o 
 -10  -3   4       73.45       87.97     11.90 o 
  -9  -3   4        8.36       14.70      3.62 o 
  -8  -3   4        0.00        2.91      2.76 o 
  -7  -3   4        4.56        3.86      1.87 o 
  -6  -3   4        1.68        1.53      1.50 o 
  -5  -3   4      104.67       98.30      2.18 o 
  -4  -3   4       41.16       45.14      1.75 o 
  -3  -3   4       42.89       44.40      1.48 o 
  -2  -3   4       58.74       50.01      1.69 o 
  -1  -3   4       44.70       39.31      1.92 o 
   0  -3   4      806.92      878.66     14.65 o 
   1  -3   4      520.91      578.54      6.74 o 
   2  -3   4      213.88      207.39      4.83 o 
   3  -3   4      148.87      150.83      4.92 o 
   4  -3   4        9.86        7.52      1.51 o 
   5  -3   4        0.93        4.46      3.68 o 
   6  -3   4        6.55        6.24      2.92 o 
   7  -3   4       70.99       74.28      7.82 o 
   8  -3   4        1.95        3.24      2.86 o 
 -10  -2   4        7.89        3.70      2.39 o 
  -9  -2   4       16.28       16.90      3.81 o 
  -8  -2   4        4.89        6.11      3.03 o 
  -7  -2   4        1.59        1.03      1.96 o 
  -6  -2   4      148.22      133.57      5.47 o 
  -5  -2   4      108.98      111.71      1.89 o 
  -4  -2   4        2.54        2.19      0.72 o 
  -3  -2   4      751.60      793.57      6.37 o 
  -2  -2   4      328.30      298.60      3.24 o 
  -1  -2   4      288.01      283.33      3.00 o 
   0  -2   4      107.66      121.49      2.48 o 
   1  -2   4      136.39      149.73      2.96 o 
   2  -2   4     4593.27     4809.77    116.81 o 
   3  -2   4        3.62        5.40      2.71 o 
   4  -2   4        0.54        1.64      2.20 o 
   5  -2   4       70.74       68.20      3.62 o 
   6  -2   4       22.20       19.68      3.54 o 
   7  -2   4      114.96      117.18     10.20 o 
   8  -2   4       14.57       10.69      3.49 o 
  -9  -1   4        3.06        2.06      2.12 o 
  -8  -1   4      118.69      121.03      6.06 o 
  -7  -1   4       92.72       84.76      2.00 o 
  -6  -1   4      113.90      108.79      4.62 o 
  -5  -1   4        0.45        2.41      2.61 o 
  -4  -1   4       67.93       70.47      1.48 o 
  -3  -1   4      761.85      815.34      8.07 o 
  -2  -1   4     1399.74     1454.13     15.25 o 
  -1  -1   4       93.72      108.42      1.74 o 
   0  -1   4       57.84       55.53      1.77 o 
   1  -1   4       55.12       53.83      2.29 o 
   2  -1   4      162.47      175.42      4.17 o 
   3  -1   4     3457.92     3722.69     43.56 o 
   4  -1   4       33.87       35.84      2.94 o 
   5  -1   4        0.05        1.85      1.96 o 
   6  -1   4       45.89       41.76      2.73 o 
   7  -1   4        2.56        2.28      2.37 o 
   8  -1   4        4.26        3.97      2.73 o 
   9  -1   4        1.07        2.03      2.34 o 
  -9   0   4       12.06       18.53      3.26 o 
  -8   0   4       27.29       36.11      2.59 o 
  -7   0   4        3.27        4.81      0.81 o 
  -6   0   4        0.56        1.24      1.00 o 
  -5   0   4        1.19        1.58      0.68 o 
  -4   0   4       96.65       86.09      1.92 o 
  -3   0   4       22.44       11.96      0.96 o 
  -2   0   4     1007.52     1116.30      9.13 o 
  -1   0   4      643.85      652.31      5.74 o 
   0   0   4       80.06       79.69      1.71 o 
   2   0   4       50.79       53.11      2.42 o 
   3   0   4      672.89      749.71     18.14 o 
   4   0   4       42.37       46.38      2.46 o 
   5   0   4       69.71       71.55      4.31 o 
   6   0   4      113.25      116.03      4.94 o 
   7   0   4       17.82       17.34      2.05 o 
   8   0   4        3.21        3.96      2.65 o 
   9   0   4      227.16      235.23     18.79 o 
  10   0   4        7.02        3.36      1.90 o 
  -8   1   4       14.03       19.19      1.95 o 
  -7   1   4        0.01        1.33      1.15 o 
  -6   1   4        5.01        3.55      0.89 o 
  -5   1   4        0.03        0.79      0.78 o 
  -4   1   4      261.88      247.60      4.52 o 
  -3   1   4      216.26      205.52      2.63 o 
  -2   1   4       75.18       69.10      1.50 o 
  -1   1   4        0.03        0.63      0.64 o 
   0   1   4      441.99      441.99     11.02 o 
   1   1   4     1262.22     1325.58     24.96 o 
   2   1   4      129.37      123.23      3.78 o 
   3   1   4      245.02      255.04     18.14 o 
   4   1   4     1037.36     1123.12     49.43 o 
   5   1   4        5.86        4.68      1.15 o 
   6   1   4       24.42       28.79      2.49 o 
   7   1   4        2.59        2.88      1.30 o 
   8   1   4        0.47        1.83      1.03 o 
   9   1   4       74.08       78.93      5.91 o 
  10   1   4       58.50       59.79      8.97 o 
  -8   2   4       57.47       65.62      4.48 o 
  -7   2   4       32.36       30.26      2.20 o 
  -6   2   4      161.84      149.86      3.96 o 
  -5   2   4       44.06       45.44      2.25 o 
  -4   2   4      300.78      291.69      3.68 o 
  -3   2   4       47.47       43.36      1.35 o 
  -2   2   4       49.80       56.10      3.38 o 
  -1   2   4      251.94      226.32      3.67 o 
   0   2   4      152.72      138.44      3.80 o 
   1   2   4        4.97        2.70      1.05 o 
   2   2   4        0.67        2.06      1.58 o 
   3   2   4        9.57        9.09      1.70 o 
   4   2   4       11.02        6.59      1.98 o 
   5   2   4      695.70      740.70      8.77 o 
   6   2   4       13.50       14.36      2.18 o 
   7   2   4        0.64        1.65      1.46 o 
   8   2   4       22.04       20.70      2.09 o 
   9   2   4       29.85       24.45      3.48 o 
  10   2   4      156.91      173.63     20.62 o 
  -8   3   4        0.63        0.81      1.63 o 
  -7   3   4        0.45        1.78      1.52 o 
  -6   3   4      208.06      203.24      7.22 o 
  -5   3   4       16.98       16.36      1.45 o 
  -4   3   4      147.03      148.58      2.92 o 
  -3   3   4        0.24        1.21      0.94 o 
  -2   3   4       14.10       12.42      1.74 o 
  -1   3   4      262.21      265.58      6.17 o 
   0   3   4      607.51      761.84      8.34 o 
   1   3   4      769.02      866.27     11.85 o 
   2   3   4       65.09       54.60      1.88 o 
   3   3   4      219.51      195.37      2.98 o 
   4   3   4        3.15        3.10      1.35 o 
   5   3   4     1387.77     1558.69     22.32 o 
   6   3   4        0.07        0.86      1.39 o 
   7   3   4       10.67        8.19      1.62 o 
   8   3   4      101.93      100.65      2.95 o 
   9   3   4        5.92        3.87      1.02 o 
  10   3   4       86.77       79.05      9.22 o 
  11   3   4       56.80       68.52     10.32 o 
  -8   4   4       18.65       29.81      5.42 o 
  -7   4   4        7.61       10.49      3.31 o 
  -6   4   4        2.26        2.29      1.27 o 
  -5   4   4        5.02        5.08      0.93 o 
  -4   4   4       92.23       96.38      2.53 o 
  -3   4   4      156.48      159.88      3.35 o 
  -2   4   4      138.56      130.94      2.98 o 
  -1   4   4      514.46      539.16      5.29 o 
   0   4   4       87.54       90.06      1.93 o 
   1   4   4      703.16      902.82      5.94 o 
   2   4   4       12.91       19.28      1.27 o 
   3   4   4      782.96      803.90      6.75 o 
   4   4   4      100.06      101.99      2.80 o 
   5   4   4        0.63        0.66      1.26 o 
   6   4   4        3.03        3.69      1.18 o 
   7   4   4       85.67       83.52      2.49 o 
   8   4   4       18.76       20.49      1.88 o 
   9   4   4       10.26        9.27      2.10 o 
  10   4   4        1.67        2.02      1.25 o 
  11   4   4        0.27        1.08      2.47 o 
  -7   5   4        4.97        5.88      3.08 o 
  -6   5   4       37.93       44.18      5.84 o 
  -5   5   4      215.67      213.93      7.06 o 
  -4   5   4      914.81      950.58     13.14 o 
  -3   5   4        9.89        8.39      1.10 o 
  -2   5   4      234.57      231.96      4.34 o 
  -1   5   4        5.89        2.58      1.12 o 
   0   5   4      366.47      388.05      3.77 o 
   1   5   4     2113.36     2430.14     31.81 o 
   2   5   4      247.29      259.82      3.26 o 
   3   5   4       34.31       30.77      1.43 o 
   4   5   4        2.46        2.87      0.75 o 
   5   5   4       21.84       25.54      1.70 o 
   6   5   4       14.65       17.44      1.52 o 
   7   5   4       43.62       43.94      1.90 o 
   8   5   4       53.67       50.71      2.03 o 
   9   5   4        1.55        1.69      0.80 o 
  10   5   4        4.10        2.53      1.30 o 
  11   5   4        4.90        8.10      3.39 o 
  -6   6   4        7.28        7.77      3.09 o 
  -4   6   4       65.20       61.97      3.35 o 
  -3   6   4      527.35      574.62     15.62 o 
  -2   6   4        0.04        0.71      0.75 o 
  -1   6   4       32.33       31.01      1.72 o 
   0   6   4        9.00        8.81      0.92 o 
   1   6   4       39.96       41.41      1.70 o 
   2   6   4       36.68       39.09      1.67 o 
   3   6   4      167.10      163.28      3.26 o 
   4   6   4       27.50       28.89      1.53 o 
   5   6   4        0.73        1.30      1.28 o 
   6   6   4       12.16       12.78      1.38 o 
   7   6   4       33.16       38.04      2.42 o 
   8   6   4        0.82        2.34      1.20 o 
   9   6   4        8.40        4.74      0.89 o 
  10   6   4       49.01       52.55      6.71 o 
  11   6   4       15.23       18.95      4.23 o 
  -5   7   4        1.83        4.36      2.40 o 
  -4   7   4        4.22        2.93      1.50 o 
  -3   7   4       57.15       55.34      3.34 o 
  -2   7   4       57.80       54.62      3.09 o 
  -1   7   4        2.68        2.39      1.00 o 
   0   7   4        0.04        0.82      0.86 o 
   1   7   4      164.02      171.73      3.33 o 
   2   7   4        0.08        1.60      0.87 o 
   3   7   4        0.03        2.05      1.14 o 
   4   7   4       10.54       10.24      1.52 o 
   5   7   4      139.66      144.98      3.27 o 
   6   7   4       53.70       56.86      2.33 o 
   7   7   4        4.73        4.06      1.03 o 
   8   7   4       78.27       68.41      2.40 o 
   9   7   4       28.33       29.69      1.91 o 
  10   7   4        0.16       -1.38      2.61 o 
  11   7   4        1.64        3.69      2.46 o 
  -4   8   4       23.00       23.38      4.79 o 
  -3   8   4       15.46       15.88      3.90 o 
  -2   8   4       55.06       44.95      3.80 o 
  -1   8   4       43.46       38.62      2.74 o 
   0   8   4      146.92      148.52      4.14 o 
   1   8   4       42.53       45.24      2.55 o 
   2   8   4       52.83       53.66      2.07 o 
   3   8   4      752.04      797.47     26.99 o 
   4   8   4       81.15       77.52      2.35 o 
   5   8   4        3.54        4.87      1.04 o 
   6   8   4        0.14        1.65      1.11 o 
   7   8   4       17.60       17.21      1.63 o 
   8   8   4        1.04        1.45      1.08 o 
   9   8   4       76.26       68.03      3.27 o 
  10   8   4       11.01       11.52      4.20 o 
  11   8   4        0.02        2.26      3.26 o 
  -3   9   4        5.72        4.61      2.40 o 
  -2   9   4        9.58        7.37      3.06 o 
  -1   9   4      113.66      100.71     16.04 o 
   0   9   4        6.37        4.29      1.11 o 
   1   9   4       13.66       12.59      1.44 o 
   2   9   4        2.22        2.00      1.13 o 
   3   9   4       21.81       18.35      1.61 o 
   4   9   4      160.85      153.01      4.80 o 
   5   9   4       30.85       30.83      1.99 o 
   6   9   4        1.05        1.00      1.02 o 
   7   9   4       21.83       22.29      1.84 o 
   8   9   4       45.51       41.19      3.15 o 
   9   9   4        5.06        5.10      1.29 o 
  10   9   4       17.43       17.34      5.82 o 
  -2  10   4        1.02        2.51      2.06 o 
  -1  10   4       46.80       33.53      9.21 o 
   0  10   4        9.02       11.53      1.86 o 
   1  10   4       10.44       13.83      3.53 o 
   2  10   4       19.88       15.93      2.82 o 
   3  10   4       19.28       21.56      2.50 o 
   4  10   4       50.12       52.26      3.25 o 
   5  10   4       49.81       50.88      3.28 o 
   6  10   4        8.73        5.65      1.77 o 
   7  10   4        4.95        3.83      1.03 o 
   8  10   4       14.81       15.15      1.81 o 
   9  10   4       22.16       21.53      4.70 o 
  10  10   4       46.47       61.83     10.00 o 
   0  11   4        7.70        8.65      2.63 o 
   1  11   4        2.80        2.56      1.13 o 
   2  11   4        7.15        9.16      2.02 o 
   3  11   4       66.10       76.88      5.30 o 
   4  11   4        2.05        3.67      1.57 o 
   5  11   4        0.32        1.15      1.35 o 
   6  11   4      105.54      108.23      4.85 o 
   7  11   4       20.96       24.05      2.68 o 
   8  11   4       10.43       10.34      1.67 o 
   9  11   4       20.26       23.59      4.89 o 
   2  12   4        1.08        2.23      0.83 o 
   3  12   4        4.25        5.05      1.98 o 
   4  12   4        0.29        1.52      1.13 o 
   5  12   4        3.39        1.95      1.30 o 
   6  12   4        4.96        8.94      3.32 o 
   7  12   4       23.44       26.39      4.61 o 
   8  12   4       14.00       20.10      4.60 o 
  -5 -10   5        0.00       -0.28      1.61 o 
  -4 -10   5       15.79       14.01      3.11 o 
  -3 -10   5       12.53       12.79      2.92 o 
  -7  -9   5        0.47        1.40      2.08 o 
  -6  -9   5        4.71        3.30      2.65 o 
  -5  -9   5        1.30        0.57      1.09 o 
  -4  -9   5       13.85       15.53      2.69 o 
  -3  -9   5        2.65        2.32      1.27 o 
  -2  -9   5        6.63        4.44      1.87 o 
  -1  -9   5        0.39        0.49      2.24 o 
   0  -9   5        0.98        1.70      3.57 o 
  -8  -8   5       13.42        9.56      3.04 o 
  -7  -8   5        0.37        0.69      2.28 o 
  -6  -8   5       12.32       16.51      2.36 o 
  -5  -8   5        3.89        4.58      1.55 o 
  -4  -8   5       23.83       25.05      2.58 o 
  -3  -8   5       15.18       13.95      2.91 o 
  -2  -8   5       12.78       11.09      2.47 o 
  -1  -8   5        6.85        8.39      3.04 o 
   0  -8   5       10.49        9.04      3.31 o 
   1  -8   5       13.87       12.18      3.44 o 
   2  -8   5        1.30        5.63      3.68 o 
  -9  -7   5       17.34       22.28      5.59 o 
  -8  -7   5       24.99       27.88      4.13 o 
  -7  -7   5        0.41        2.31      3.42 o 
  -6  -7   5       10.56       17.05      3.45 o 
  -5  -7   5       72.16       73.00      3.74 o 
  -4  -7   5       33.05       31.76      2.14 o 
  -3  -7   5        0.26        0.61      0.98 o 
  -2  -7   5       29.64       34.63      3.92 o 
  -1  -7   5        0.70        1.35      1.79 o 
   0  -7   5       37.22       37.23      4.70 o 
   1  -7   5        1.20        0.24      2.48 o 
   2  -7   5        3.17        4.49      2.56 o 
   3  -7   5        0.74        2.77      2.23 o 
   4  -7   5       18.06       17.63      4.41 o 
  -9  -6   5       78.48       69.83     10.03 o 
  -8  -6   5        1.27        2.71      2.85 o 
  -7  -6   5       55.20       59.04      5.39 o 
  -6  -6   5       53.31       48.80      1.89 o 
  -5  -6   5       64.94       69.62      3.37 o 
  -4  -6   5       69.51       73.87      2.77 o 
  -3  -6   5        0.20        1.76      1.00 o 
  -2  -6   5       84.73       90.65      4.91 o 
  -1  -6   5      100.08       99.94      4.40 o 
   0  -6   5        5.47        4.87      2.41 o 
   1  -6   5       27.14       23.34      3.87 o 
   2  -6   5        0.51        1.31      2.42 o 
   3  -6   5        2.62        2.66      2.33 o 
   4  -6   5        9.70       11.08      3.97 o 
   5  -6   5       12.19        7.21      3.35 o 
  -9  -5   5        0.35        2.79      1.95 o 
  -8  -5   5        4.99        4.63      3.00 o 
  -7  -5   5       14.53       20.72      4.26 o 
  -6  -5   5       61.84       59.08      1.20 o 
  -5  -5   5      459.10      468.31      9.88 o 
  -4  -5   5      203.81      228.25      7.00 o 
  -3  -5   5       32.41       30.86      2.02 o 
  -2  -5   5        1.66        2.80      1.26 o 
  -1  -5   5      349.64      353.70      6.43 o 
   0  -5   5      155.19      142.07      4.91 o 
   1  -5   5        1.28        1.71      2.67 o 
   2  -5   5       26.86       29.02      4.66 o 
   3  -5   5       38.26       38.84      4.89 o 
   4  -5   5        0.30        2.91      2.58 o 
   5  -5   5        5.15        4.77      2.67 o 
   6  -5   5        8.01        4.84      2.41 o 
 -10  -4   5        6.35        5.42      2.59 o 
  -9  -4   5        0.11        2.36      2.58 o 
  -8  -4   5        0.21        2.74      1.99 o 
  -7  -4   5        9.82        9.23      1.64 o 
  -6  -4   5      156.40      156.65      6.50 o 
  -5  -4   5      122.03      120.41      2.70 o 
  -4  -4   5      490.80      501.63      6.08 o 
  -3  -4   5        0.55        2.86      1.30 o 
  -2  -4   5      233.46      247.16      4.34 o 
  -1  -4   5       49.86       53.16      2.51 o 
   0  -4   5       49.56       46.55      2.33 o 
   1  -4   5       62.11       63.40      2.65 o 
   2  -4   5      193.06      166.96      7.65 o 
   3  -4   5        9.96        9.06      3.50 o 
   4  -4   5        0.12        2.21      2.74 o 
   5  -4   5        9.11       11.48      3.55 o 
   6  -4   5       18.87       12.70      3.54 o 
   7  -4   5        4.77        5.83      2.23 o 
  -9  -3   5       61.71       77.79      7.88 o 
  -8  -3   5      131.03      129.47      7.42 o 
  -7  -3   5      126.16      131.14      6.22 o 
  -6  -3   5        0.85        2.07      1.41 o 
  -5  -3   5        0.14        1.28      0.66 o 
  -4  -3   5      185.97      187.36      3.16 o 
  -3  -3   5      437.74      451.67      4.90 o 
  -2  -3   5        4.52        3.47      0.90 o 
  -1  -3   5       26.71       28.66      1.74 o 
   0  -3   5       99.77       94.63      3.14 o 
   1  -3   5       40.05       49.72      2.45 o 
   2  -3   5        0.29        3.31      1.62 o 
   3  -3   5      281.10      258.35     12.94 o 
   4  -3   5        0.05        3.33      4.32 o 
   5  -3   5        0.01        0.12      2.59 o 
   6  -3   5        4.92        6.76      3.66 o 
   7  -3   5        5.90        3.99      2.62 o 
  -9  -2   5       48.85       50.23      5.18 o 
  -8  -2   5      109.81      104.57      6.14 o 
  -7  -2   5        0.21        1.41      1.69 o 
  -6  -2   5       24.86       21.53      0.75 o 
  -5  -2   5       41.00       37.05      1.78 o 
  -4  -2   5      354.74      352.34      3.58 o 
  -3  -2   5       38.15       45.57      1.49 o 
  -2  -2   5      952.50     1066.58      8.20 o 
  -1  -2   5       52.79       50.15      1.95 o 
   0  -2   5      115.37      125.02      3.94 o 
   1  -2   5      466.93      463.20      6.05 o 
   2  -2   5     1035.05     1136.50     14.03 o 
   3  -2   5      278.57      285.21      5.68 o 
   4  -2   5        2.20        3.22      2.10 o 
   5  -2   5       26.02       27.97      4.33 o 
   6  -2   5        6.98        8.52      3.37 o 
   7  -2   5       13.89        7.15      2.58 o 
   8  -2   5       13.81       19.86      4.91 o 
  -9  -1   5       48.60       61.88      8.37 o 
  -8  -1   5       68.89       71.37      5.06 o 
  -7  -1   5        0.68        1.57      0.69 o 
  -6  -1   5        8.18        6.65      1.14 o 
  -5  -1   5      132.37      126.78      5.15 o 
  -4  -1   5      366.43      400.57      8.19 o 
  -3  -1   5      249.60      284.51      4.44 o 
  -2  -1   5       48.18       37.93      1.99 o 
  -1  -1   5        0.91        1.57      0.97 o 
   0  -1   5      847.54      858.21     11.43 o 
   1  -1   5      379.67      379.72      5.98 o 
   2  -1   5      842.51      814.70     11.57 o 
   3  -1   5      165.57      187.50     12.00 o 
   4  -1   5      144.04      145.16      4.93 o 
   5  -1   5        0.17        1.33      1.66 o 
   6  -1   5        8.14        4.96      2.62 o 
   7  -1   5      100.12      102.06      9.06 o 
   8  -1   5       10.25        3.58      2.10 o 
   9  -1   5       13.40        7.39      2.42 o 
  -8   0   5       32.67       27.99      3.12 o 
  -7   0   5       91.40       68.23      3.02 o 
  -6   0   5      461.63      411.59      8.37 o 
  -5   0   5       81.31       79.53      1.99 o 
  -4   0   5       75.49       76.34      2.44 o 
  -3   0   5        9.09       11.09      0.79 o 
  -2   0   5     1204.85     1368.48      9.88 o 
  -1   0   5      113.57      104.48      2.72 o 
   0   0   5      219.48      194.01      2.83 o 
   1   0   5       64.85       70.23      2.71 o 
   2   0   5       89.98       80.08      4.79 o 
   3   0   5      973.80     1066.92     12.51 o 
   4   0   5      100.87      111.32      4.29 o 
   5   0   5      357.48      378.08      8.05 o 
   6   0   5       15.32       17.30      2.07 o 
   7   0   5        9.51        4.17      2.12 o 
   8   0   5       87.98       90.16      6.44 o 
   9   0   5       63.25       59.72      6.82 o 
  -8   1   5       11.73        9.49      1.41 o 
  -7   1   5        0.02        1.37      0.71 o 
  -6   1   5      114.98      117.67      3.87 o 
  -5   1   5      254.93      247.11      3.09 o 
  -4   1   5       23.41       21.77      1.16 o 
  -3   1   5       15.17       13.14      0.84 o 
  -2   1   5      663.49      694.81      6.33 o 
  -1   1   5       63.47       50.22      2.56 o 
   0   1   5       26.26       26.70      1.25 o 
   1   1   5       48.48       60.34      2.89 o 
   2   1   5       32.50       25.21      1.94 o 
   3   1   5      884.00      859.94     10.87 o 
   4   1   5        8.69       10.86      1.94 o 
   5   1   5       22.47       25.50      3.28 o 
   6   1   5       65.72       68.96      9.87 o 
   7   1   5       74.05       74.50      8.12 o 
   8   1   5       28.05       32.47      4.98 o 
   9   1   5        2.37        3.97      2.19 o 
  10   1   5       81.71       78.10     10.66 o 
  -8   2   5        0.64        2.07      2.04 o 
  -7   2   5       46.25       57.06      5.89 o 
  -6   2   5       32.13       24.94      1.92 o 
  -5   2   5       27.29       25.21      1.37 o 
  -4   2   5        0.15        0.75      0.44 o 
  -3   2   5      459.81      438.73      9.32 o 
  -2   2   5      456.69      472.15      6.42 o 
  -1   2   5      348.41      369.61      5.56 o 
   0   2   5       97.01      117.19      3.78 o 
   1   2   5       83.59       81.09      4.95 o 
   2   2   5      516.37      498.38      6.32 o 
   3   2   5      413.05      417.18      6.50 o 
   4   2   5        8.87        6.94      1.52 o 
   5   2   5      179.68      204.67      4.74 o 
   6   2   5       99.62       95.73      3.59 o 
   7   2   5        1.91        3.46      1.91 o 
   8   2   5        0.01        2.23      1.76 o 
   9   2   5       17.39       12.22      2.48 o 
  10   2   5       31.83       41.17      4.99 o 
  -8   3   5       10.99       10.82      2.66 o 
  -7   3   5       47.92       70.19      7.14 o 
  -6   3   5      162.07      160.70      3.29 o 
  -5   3   5        0.19        1.19      0.49 o 
  -4   3   5      216.27      222.98      3.33 o 
  -3   3   5       23.73       25.70      2.11 o 
  -2   3   5      422.72      416.97     10.77 o 
  -1   3   5       71.57       80.16      2.97 o 
   0   3   5      135.02      117.89      3.43 o 
   1   3   5     1049.14     1104.46     13.40 o 
   2   3   5      801.96      807.08      8.60 o 
   3   3   5       68.23       65.79      2.78 o 
   4   3   5       32.37       38.85      2.36 o 
   5   3   5       75.98       75.99      3.17 o 
   6   3   5      110.02      119.67      3.90 o 
   7   3   5        1.41        2.37      1.53 o 
   8   3   5        0.86        2.45      1.33 o 
   9   3   5       21.49       22.71      2.01 o 
  10   3   5        0.56        1.09      1.18 o 
  -7   4   5       53.77       64.82      6.87 o 
  -6   4   5        0.03        0.99      0.75 o 
  -5   4   5       93.91       99.33      5.78 o 
  -4   4   5      292.41      305.79      5.95 o 
  -3   4   5      229.74      235.36      3.54 o 
  -2   4   5      358.76      353.89      6.05 o 
  -1   4   5        5.66        4.99      1.43 o 
   0   4   5        0.30        3.63      1.58 o 
   1   4   5       16.73       26.95      1.41 o 
   2   4   5      130.02      118.27      2.86 o 
   3   4   5      149.18      163.43      3.09 o 
   4   4   5      106.69       95.54      2.80 o 
   5   4   5      127.76      125.70      3.49 o 
   6   4   5       24.77       25.19      1.81 o 
   7   4   5      108.83      105.02      3.16 o 
   8   4   5        0.19        1.51      1.15 o 
   9   4   5       38.29       38.48      2.42 o 
  10   4   5       60.72       63.28      4.61 o 
  11   4   5        3.73        3.32      2.94 o 
  -7   5   5        1.01        1.27      1.77 o 
  -6   5   5        2.20        2.88      1.79 o 
  -5   5   5        5.94        8.04      1.22 o 
  -4   5   5       93.53       93.02      7.17 o 
  -3   5   5      480.61      492.77      8.78 o 
  -2   5   5        2.60        3.05      0.97 o 
  -1   5   5       10.34       11.10      1.25 o 
   0   5   5        7.62        4.37      0.64 o 
   1   5   5      191.93      177.26      2.53 o 
   2   5   5       44.11       47.71      1.97 o 
   3   5   5        1.30        2.91      1.53 o 
   4   5   5      108.75       99.44      2.97 o 
   5   5   5      354.43      354.79      7.74 o 
   6   5   5       21.15       22.21      1.88 o 
   7   5   5        2.05        3.21      1.27 o 
   8   5   5      129.42      113.15      4.23 o 
   9   5   5       44.31       46.74      2.65 o 
  10   5   5       21.73       18.36      2.14 o 
  11   5   5        4.77        5.22      3.34 o 
  -6   6   5        0.07        0.92      1.95 o 
  -5   6   5        0.48        1.28      0.96 o 
  -4   6   5       17.09       16.25      5.47 o 
  -3   6   5      135.66      135.33      8.05 o 
  -2   6   5       29.36       25.65      1.64 o 
  -1   6   5      111.01      109.81      2.76 o 
   0   6   5       91.74       84.61      2.03 o 
   1   6   5      143.27      153.25      2.93 o 
   2   6   5       20.98       22.23      1.72 o 
   3   6   5       70.11       69.61      2.23 o 
   4   6   5      800.48      820.32      8.43 o 
   5   6   5       29.11       28.39      2.11 o 
   6   6   5        5.93        4.91      1.38 o 
   7   6   5       47.59       46.34      2.17 o 
   8   6   5        5.88        2.57      0.92 o 
   9   6   5      101.81       99.14      4.53 o 
  10   6   5        4.14        3.66      1.41 o 
  11   6   5        0.93        4.55      4.00 o 
  -5   7   5        7.94        7.14      2.82 o 
  -4   7   5       11.43       11.60      4.02 o 
  -3   7   5        0.02        1.96      0.93 o 
  -2   7   5        5.01        5.57      1.32 o 
  -1   7   5       65.96       65.95      2.80 o 
   0   7   5       72.87       59.40      1.82 o 
   1   7   5        6.15        4.97      1.07 o 
   2   7   5      114.95      110.83      3.30 o 
   3   7   5      200.70      196.24      3.73 o 
   4   7   5      671.64      660.78     12.17 o 
   5   7   5      260.92      259.34      4.22 o 
   6   7   5        0.07        1.11      1.25 o 
   7   7   5       26.70       28.89      1.74 o 
   8   7   5        4.41        5.74      1.46 o 
   9   7   5       47.63       48.15      5.07 o 
  10   7   5       85.18       93.87      9.68 o 
  11   7   5        1.77        0.74      2.36 o 
  -4   8   5        2.33        2.89      1.53 o 
  -3   8   5        2.12        2.42      2.01 o 
  -2   8   5       53.38       51.76      4.26 o 
  -1   8   5       26.22       30.89      5.01 o 
   0   8   5      166.43      155.64      3.85 o 
   1   8   5        0.66        1.83      1.00 o 
   2   8   5       60.01       59.76      2.08 o 
   3   8   5      221.38      216.13      3.87 o 
   4   8   5      566.03      562.06      7.37 o 
   5   8   5     1209.76     1251.65     10.43 o 
   6   8   5       61.59       63.74      2.73 o 
   7   8   5        4.68        4.32      1.11 o 
   8   8   5      138.77      146.53      4.08 o 
   9   8   5       56.21       48.09      3.15 o 
  10   8   5        0.99        2.37      3.93 o 
  11   8   5       22.03       18.05      4.47 o 
  -3   9   5        0.49        2.66      1.64 o 
  -2   9   5        9.22       11.84      4.32 o 
  -1   9   5       32.09       29.41      8.29 o 
   0   9   5       13.84       11.51      1.89 o 
   1   9   5        4.49        2.91      1.00 o 
   2   9   5       36.74       36.59      1.91 o 
   3   9   5      137.39      139.18      5.55 o 
   4   9   5       51.68       45.19      2.36 o 
   5   9   5       24.38       23.47      1.67 o 
   6   9   5       20.88       17.02      1.62 o 
   7   9   5       21.75       19.15      1.99 o 
   8   9   5        0.73        1.59      1.06 o 
   9   9   5       28.27       28.75      2.79 o 
  10   9   5        0.00        1.47      2.50 o 
  -2  10   5        0.05        1.56      1.22 o 
  -1  10   5        2.07        1.98      3.04 o 
   0  10   5       12.23       10.42      1.99 o 
   1  10   5        1.69        1.54      0.82 o 
   2  10   5        0.03        0.91      0.83 o 
   3  10   5        9.07        7.92      3.32 o 
   4  10   5        0.80        1.67      1.43 o 
   5  10   5       41.58       38.78      2.77 o 
   6  10   5       47.71       55.17      3.88 o 
   7  10   5        2.56        2.60      0.82 o 
   8  10   5        0.56        2.94      1.57 o 
   9  10   5        2.28        1.63      1.22 o 
  10  10   5        0.24        2.76      2.50 o 
   0  11   5       20.83       15.52      4.42 o 
   1  11   5        0.25        3.05      1.16 o 
   2  11   5        0.67        1.42      1.33 o 
   3  11   5        0.20        0.98      1.16 o 
   4  11   5        0.98        0.89      1.19 o 
   5  11   5       12.25       15.01      2.43 o 
   6  11   5       16.20       14.68      3.14 o 
   7  11   5      186.30      207.81     11.87 o 
   8  11   5        6.01        4.71      1.43 o 
   9  11   5        2.15        3.68      2.58 o 
   2  12   5        1.96        4.26      1.32 o 
   3  12   5        1.58        2.40      1.11 o 
   4  12   5        6.80        4.10      2.08 o 
   5  12   5        6.27        4.61      1.39 o 
   6  12   5       12.71       12.55      2.39 o 
   7  12   5        5.79        5.60      2.41 o 
   8  12   5        0.43        1.33      1.04 o 
  -6  -9   6       10.22       10.78      2.79 o 
  -5  -9   6        0.86        2.14      1.15 o 
  -4  -9   6        1.58        1.93      1.29 o 
  -3  -9   6        6.54        6.85      1.81 o 
  -2  -9   6       15.10       17.31      4.01 o 
  -1  -9   6        0.08        2.54      2.24 o 
  -7  -8   6        7.32        3.76      2.51 o 
  -6  -8   6        9.69       12.31      3.32 o 
  -5  -8   6        8.70        8.77      1.70 o 
  -4  -8   6        0.00        1.62      1.16 o 
  -3  -8   6        8.36        8.25      2.22 o 
  -2  -8   6       10.76        6.34      1.79 o 
  -1  -8   6       13.85       13.58      3.23 o 
   0  -8   6        2.37        2.29      2.45 o 
   1  -8   6        0.00        1.40      2.52 o 
  -8  -7   6       13.44       15.74      4.05 o 
  -7  -7   6       18.08       13.09      3.15 o 
  -6  -7   6       10.93       11.71      2.63 o 
  -5  -7   6       39.50       38.07      3.70 o 
  -4  -7   6        4.19        4.08      1.20 o 
  -3  -7   6       20.01       22.20      2.93 o 
  -2  -7   6        3.27        3.63      1.57 o 
  -1  -7   6       48.76       38.75      5.04 o 
   0  -7   6       44.69       48.31      5.38 o 
   1  -7   6       10.39       11.02      3.47 o 
   2  -7   6        0.19        5.46      3.80 o 
   3  -7   6        0.53        2.82      2.93 o 
  -9  -6   6        1.53        2.53      2.38 o 
  -8  -6   6       24.83       24.41      4.76 o 
  -7  -6   6        0.38        1.00      2.04 o 
  -6  -6   6      216.94      228.28     10.65 o 
  -5  -6   6      583.20      603.75     11.57 o 
  -4  -6   6       22.88       26.42      2.38 o 
  -3  -6   6       78.65       83.49      4.58 o 
  -2  -6   6       24.69       25.90      2.90 o 
  -1  -6   6       23.40       19.36      4.38 o 
   0  -6   6       39.90       45.60      4.85 o 
   1  -6   6       27.32       31.46      4.84 o 
   2  -6   6       23.83       22.95      5.11 o 
   3  -6   6        0.15        1.13      2.06 o 
   4  -6   6       13.99        6.70      2.74 o 
  -9  -5   6      140.03      170.28     21.52 o 
  -8  -5   6       20.80       18.48      3.88 o 
  -7  -5   6       81.19       81.32      5.76 o 
  -6  -5   6        1.11        1.91      0.60 o 
  -5  -5   6      146.69      157.81      4.80 o 
  -4  -5   6      567.75      566.77     21.55 o 
  -3  -5   6        3.30        4.05      1.07 o 
  -2  -5   6       14.51       13.26      1.55 o 
  -1  -5   6       29.39       33.90      2.59 o 
   0  -5   6        5.67        6.02      3.30 o 
   1  -5   6       13.49       15.63      3.63 o 
   2  -5   6        0.12        0.39      2.38 o 
   3  -5   6        7.09        3.03      2.45 o 
   4  -5   6       16.94       14.93      3.57 o 
   5  -5   6        3.32        0.83      2.24 o 
  -9  -4   6       85.91       99.24     12.98 o 
  -8  -4   6       30.74       32.39      4.43 o 
  -7  -4   6        0.25        1.09      1.19 o 
  -6  -4   6        5.62        5.31      0.63 o 
  -5  -4   6       11.52       11.73      1.17 o 
  -4  -4   6      416.27      447.33      7.11 o 
  -3  -4   6       15.25       15.91      1.65 o 
  -2  -4   6       14.68       14.67      1.50 o 
  -1  -4   6        1.36        2.61      1.33 o 
   0  -4   6       25.01       22.83      1.89 o 
   1  -4   6      267.32      263.94     16.46 o 
   2  -4   6      290.32      325.54     14.40 o 
   3  -4   6        4.71        3.78      3.62 o 
   4  -4   6        8.27        6.12      2.93 o 
   5  -4   6        6.83        6.82      3.27 o 
  -9  -3   6       13.23       11.69      2.79 o 
  -8  -3   6       13.61       19.80      3.39 o 
  -7  -3   6        0.20        1.43      1.09 o 
  -6  -3   6       21.26       19.67      0.78 o 
  -5  -3   6       84.38       81.46      2.64 o 
  -4  -3   6        4.52        5.73      0.87 o 
  -3  -3   6       22.88       22.34      1.38 o 
  -2  -3   6      164.28      160.97      4.52 o 
  -1  -3   6       97.60       95.54      3.80 o 
   0  -3   6      141.08      139.58      3.69 o 
   1  -3   6        0.19        1.57      1.51 o 
   2  -3   6       79.92       75.06      3.84 o 
   3  -3   6      751.77      760.44     24.61 o 
   4  -3   6       15.57       15.85      3.70 o 
   5  -3   6        8.82        6.69      2.87 o 
   6  -3   6       43.29       40.49      5.57 o 
   7  -3   6        3.25        0.07      2.24 o 
  -8  -2   6       20.75       12.77      2.47 o 
  -7  -2   6       29.69       30.46      3.16 o 
  -6  -2   6       51.70       45.66      1.20 o 
  -5  -2   6        6.09        4.82      0.65 o 
  -4  -2   6        2.11        2.48      0.87 o 
  -3  -2   6       35.84       34.65      1.43 o 
  -2  -2   6      461.74      502.33      5.04 o 
  -1  -2   6      574.65      605.16     10.24 o 
   0  -2   6        0.02        2.24      1.28 o 
   1  -2   6        6.85        8.27      1.44 o 
   2  -2   6       23.00       23.76      2.30 o 
   3  -2   6        1.68        2.96      1.78 o 
   4  -2   6      754.93      827.00     26.31 o 
   5  -2   6        8.89        8.27      2.73 o 
   6  -2   6        2.00        0.73      2.57 o 
   7  -2   6        0.45        1.21      2.46 o 
   8  -2   6        0.00        1.98      3.19 o 
  -8  -1   6       28.25       26.31      3.61 o 
  -7  -1   6       44.25       55.08      3.10 o 
  -6  -1   6       94.61       99.83      3.61 o 
  -5  -1   6       48.54       54.17      1.53 o 
  -4  -1   6       80.12       78.79      1.83 o 
  -3  -1   6       31.89       26.78      1.29 o 
  -2  -1   6      231.96      223.05      3.94 o 
  -1  -1   6       78.22       68.21      2.17 o 
   0  -1   6      202.15      194.60      3.83 o 
   1  -1   6        1.07        2.54      1.40 o 
   2  -1   6      205.44      199.48      4.62 o 
   3  -1   6        9.62       11.82      2.23 o 
   4  -1   6        0.21        1.67      1.84 o 
   5  -1   6      123.42      118.64      7.45 o 
   6  -1   6        6.18        7.60      3.65 o 
   7  -1   6       40.30       49.58      6.04 o 
   8  -1   6        0.81        1.78      1.88 o 
  -7   0   6       15.52       16.95      2.36 o 
  -6   0   6        0.99        0.69      0.61 o 
  -5   0   6        0.17        1.38      0.77 o 
  -4   0   6      133.11      115.63      2.05 o 
  -3   0   6      384.65      363.13      6.13 o 
  -2   0   6      191.94      186.08      4.32 o 
  -1   0   6       77.52       76.20      3.31 o 
   0   0   6       94.68      112.36      2.98 o 
   1   0   6        6.37        6.09      1.09 o 
   2   0   6       24.66       24.34      2.29 o 
   3   0   6      147.47      158.90      5.40 o 
   4   0   6       30.13       26.93      2.82 o 
   5   0   6       92.39      100.21      4.64 o 
   6   0   6       18.22       18.79      3.70 o 
   7   0   6        2.17        7.90      3.49 o 
   8   0   6        5.79        4.79      3.14 o 
   9   0   6        0.32       -0.43      1.96 o 
  -7   1   6      120.00      119.70      4.04 o 
  -6   1   6       32.94       29.46      1.37 o 
  -5   1   6      148.07      123.47      2.77 o 
  -4   1   6       32.75       29.91      1.16 o 
  -3   1   6        0.77        1.66      1.59 o 
  -2   1   6       54.70       55.16      1.66 o 
  -1   1   6        0.04        0.51      0.60 o 
   0   1   6      502.20      519.32      5.96 o 
   1   1   6      281.50      275.55      7.90 o 
   2   1   6       22.32       17.53      1.90 o 
   3   1   6      180.71      166.22      4.33 o 
   4   1   6        0.91        2.06      2.13 o 
   5   1   6       69.91       70.63      3.72 o 
   6   1   6      239.60      255.80     24.52 o 
   7   1   6       31.19       33.51      4.69 o 
   8   1   6        2.95        4.78      3.68 o 
   9   1   6        2.78        6.09      2.74 o 
  -7   2   6       28.01       22.71      6.82 o 
  -6   2   6       10.28        8.41      1.21 o 
  -5   2   6      116.16      104.89      2.56 o 
  -4   2   6        1.31        3.25      1.61 o 
  -3   2   6      218.32      217.21      5.47 o 
  -2   2   6      236.17      216.75      5.57 o 
  -1   2   6       17.15       19.37      0.89 o 
   0   2   6      199.84      196.25      4.22 o 
   1   2   6      240.05      321.41     12.48 o 
   2   2   6       81.03       78.41      3.79 o 
   3   2   6        0.09        1.34      1.61 o 
   4   2   6      205.41      194.76      5.69 o 
   5   2   6        0.97        1.22      1.95 o 
   6   2   6      270.56      282.81      7.11 o 
   7   2   6       40.54       33.06      3.33 o 
   8   2   6        0.80        2.57      3.00 o 
   9   2   6       41.39       41.76      4.88 o 
  10   2   6        8.06        4.51      2.19 o 
  -7   3   6       17.02       22.35      3.11 o 
  -6   3   6       36.67       28.81      3.09 o 
  -5   3   6       23.57       25.21      2.77 o 
  -4   3   6      159.33      149.98      4.78 o 
  -3   3   6       73.48       71.10      3.12 o 
  -2   3   6       20.45       23.81      2.53 o 
  -1   3   6      144.88      141.75      3.94 o 
   0   3   6      183.82      178.77      5.57 o 
   1   3   6      283.29      302.14      5.44 o 
   2   3   6      709.37      813.49     10.35 o 
   3   3   6       36.36       41.45      2.54 o 
   4   3   6       68.81       72.33      3.24 o 
   5   3   6       39.39       36.10      2.50 o 
   6   3   6        0.87        3.40      2.13 o 
   7   3   6       18.82       20.02      2.13 o 
   9   3   6        8.40       10.58      2.68 o 
  10   3   6        0.84        3.56      1.63 o 
  -7   4   6        2.43        2.48      1.84 o 
  -6   4   6        0.33        1.44      1.06 o 
  -5   4   6       19.80       21.71      3.95 o 
  -4   4   6      188.22      180.83      4.66 o 
  -3   4   6     1603.59     1684.98     45.46 o 
  -2   4   6       29.88       28.97      2.56 o 
  -1   4   6       91.73       89.06      3.18 o 
   0   4   6       62.72       59.91      1.77 o 
   1   4   6      922.59     1044.66     10.60 o 
   2   4   6     1181.53     1358.46     11.41 o 
   3   4   6      109.16      116.68      2.82 o 
   4   4   6       40.23       41.79      2.12 o 
   5   4   6      115.18      115.74      3.29 o 
   6   4   6       29.20       27.00      2.19 o 
   7   4   6        0.01        1.03      1.26 o 
   8   4   6        0.21        2.77      1.23 o 
   9   4   6        1.73        1.64      1.03 o 
  10   4   6        2.15        3.91      1.65 o 
  -6   5   6       55.77       48.35     16.99 o 
  -5   5   6       30.91       35.50     11.80 o 
  -4   5   6       37.55       43.57      4.01 o 
  -3   5   6       17.56       14.41      1.90 o 
  -2   5   6      644.24      656.76     10.42 o 
  -1   5   6        2.70        2.86      1.30 o 
   0   5   6       68.29       62.44      3.12 o 
   1   5   6      135.51      144.37      3.42 o 
   2   5   6        7.35       10.05      1.36 o 
   3   5   6      338.78      373.30      7.98 o 
   4   5   6      215.06      219.37      3.96 o 
   5   5   6       11.12       12.17      1.63 o 
   6   5   6       17.61       14.41      2.05 o 
   7   5   6        3.32        4.03      1.06 o 
   8   5   6        0.27        0.81      1.12 o 
   9   5   6        3.12        1.10      1.30 o 
  10   5   6       24.02       20.48      3.43 o 
  11   5   6        5.02        5.54      2.88 o 
  -6   6   6       14.88        9.63      3.91 o 
  -5   6   6        5.58        3.73      1.89 o 
  -4   6   6        4.74        4.79      1.79 o 
  -3   6   6        3.66        1.88      0.82 o 
  -2   6   6      523.48      532.18     13.12 o 
  -1   6   6      215.23      213.98      5.42 o 
   0   6   6       16.53       13.89      1.29 o 
   1   6   6        1.01        2.24      1.23 o 
   2   6   6       26.16       23.45      1.76 o 
   3   6   6        3.80        4.85      1.27 o 
   4   6   6      260.21      261.74      5.29 o 
   5   6   6       44.76       43.78      2.31 o 
   6   6   6       29.20       31.53      2.43 o 
   7   6   6       33.57       30.29      1.89 o 
   8   6   6       47.59       39.96      2.13 o 
   9   6   6       57.61       46.70      2.61 o 
  10   6   6       13.29       13.41      1.91 o 
  11   6   6        0.04        2.89      2.60 o 
  -5   7   6        2.37        2.08      1.48 o 
  -4   7   6        3.78        3.27      1.39 o 
  -3   7   6       53.53       54.70      5.62 o 
  -2   7   6       31.53       29.18      1.74 o 
  -1   7   6      233.88      212.84      6.17 o 
   0   7   6       65.15       51.22      1.89 o 
   1   7   6      170.19      165.81      4.43 o 
   2   7   6       58.47       71.04      2.16 o 
   3   7   6      370.90      380.59      6.25 o 
   4   7   6      723.59      759.29      7.79 o 
   5   7   6        0.02        3.45      1.79 o 
   6   7   6        5.73        7.01      1.42 o 
   7   7   6       10.25       11.48      1.62 o 
   8   7   6       10.61        7.80      1.99 o 
   9   7   6       28.67       24.34      3.35 o 
  10   7   6       45.64       42.50      3.50 o 
  11   7   6       10.31       13.03      3.96 o 
  -4   8   6       11.36        8.44      5.08 o 
  -3   8   6        1.13        1.33      1.34 o 
  -2   8   6        3.82        1.54      2.23 o 
  -1   8   6        4.76        4.98      1.24 o 
   0   8   6      227.20      204.83      6.04 o 
   1   8   6        2.04        1.28      1.03 o 
   2   8   6       46.90       41.39      1.96 o 
   3   8   6        2.22        3.08      1.31 o 
   4   8   6        5.31        3.76      0.89 o 
   5   8   6      689.94      733.00     15.01 o 
   6   8   6       48.87       51.37      2.41 o 
   7   8   6        0.03        1.38      0.95 o 
   8   8   6       10.73       12.48      1.55 o 
   9   8   6        3.41        4.98      1.74 o 
  10   8   6        1.33        2.70      3.45 o 
  -3   9   6        7.78        6.71      1.75 o 
  -2   9   6       51.86       53.56     16.17 o 
  -1   9   6        7.68        5.01      2.96 o 
   0   9   6      205.73      164.87      6.78 o 
   1   9   6       13.12       14.29      1.39 o 
   2   9   6        1.20        1.70      1.01 o 
   3   9   6        3.41        2.30      1.09 o 
   4   9   6        8.37        8.18      2.01 o 
   5   9   6      213.77      223.86      6.32 o 
   6   9   6        0.98        2.94      1.44 o 
   7   9   6       28.88       29.72      2.17 o 
   8   9   6        1.89        2.34      1.11 o 
   9   9   6        3.88        3.15      1.17 o 
  10   9   6       74.88       76.17     10.99 o 
  -2  10   6        9.61        5.84      2.45 o 
  -1  10   6       37.96       45.77     12.94 o 
   0  10   6       15.52       13.13      3.36 o 
   1  10   6       31.33       25.44      3.19 o 
   2  10   6       13.03       10.90      2.14 o 
   3  10   6        0.23        0.78      0.87 o 
   4  10   6        8.30       11.42      1.86 o 
   5  10   6        4.11        5.18      1.56 o 
   6  10   6        3.01        3.83      1.57 o 
   7  10   6       26.59       31.03      2.76 o 
   8  10   6        0.91        1.30      1.85 o 
   9  10   6       12.90       11.81      1.98 o 
  10  10   6       10.45        9.60      3.61 o 
   0  11   6        0.09        3.16      1.54 o 
   1  11   6       17.84       15.63      3.81 o 
   2  11   6       28.30       28.74      2.69 o 
   3  11   6        5.19        4.91      1.30 o 
   4  11   6       10.10       11.39      2.48 o 
   5  11   6       53.42       58.40      4.42 o 
   6  11   6        0.73        1.76      1.48 o 
   7  11   6       25.60       28.15      2.86 o 
   8  11   6       38.72       40.18      5.00 o 
   9  11   6       36.85       36.09      6.26 o 
   2  12   6        0.02        1.38      0.99 o 
   3  12   6        0.33        2.94      1.66 o 
   4  12   6        5.45        6.86      1.73 o 
   5  12   6        6.29        4.31      1.40 o 
   6  12   6       26.87       29.56      3.74 o 
   7  12   6        5.88        3.79      1.34 o 
  -6  -8   7        6.10        6.18      3.29 o 
  -5  -8   7       30.32       25.90     12.02 o 
  -4  -8   7        7.89        9.97      2.47 o 
  -3  -8   7        7.11        5.41      1.58 o 
  -2  -8   7        7.52        8.37      3.30 o 
  -1  -8   7        1.10        2.47      3.10 o 
   0  -8   7        3.71        5.11      3.52 o 
  -7  -7   7        0.66        1.22      2.51 o 
  -6  -7   7        7.02        8.65      2.68 o 
  -5  -7   7      117.78      124.44     11.28 o 
  -4  -7   7       16.38       19.34      3.06 o 
  -3  -7   7       19.85       18.11      2.93 o 
  -2  -7   7        0.32        1.90      2.73 o 
  -1  -7   7       34.89       29.11      4.80 o 
   0  -7   7       11.78        4.33      2.64 o 
   1  -7   7        0.66        0.75      2.53 o 
   2  -7   7        5.75        4.13      2.72 o 
  -8  -6   7        0.02        1.79      1.62 o 
  -7  -6   7        4.55        5.25      2.21 o 
  -6  -6   7        5.94        7.98      2.40 o 
  -5  -6   7       41.93       46.73      3.91 o 
  -4  -6   7       35.06       28.80      3.22 o 
  -3  -6   7       26.32       24.42      3.03 o 
  -2  -6   7        0.28        0.06      1.28 o 
  -1  -6   7        7.65        4.51      3.40 o 
   0  -6   7       61.53       63.73      6.94 o 
   1  -6   7       57.28       56.00      6.55 o 
   2  -6   7       16.30       17.38      3.98 o 
   3  -6   7        0.04        3.66      2.44 o 
   4  -6   7        2.40        1.31      2.34 o 
  -8  -5   7        3.04        2.12      2.17 o 
  -7  -5   7        7.15        3.94      1.90 o 
  -6  -5   7       45.78       44.80      2.25 o 
  -5  -5   7       63.50       72.42      3.42 o 
  -4  -5   7       52.23       52.76      2.87 o 
  -3  -5   7      360.47      413.88     21.45 o 
  -2  -5   7       11.59       11.36      1.84 o 
  -1  -5   7       66.87       67.19      5.67 o 
   0  -5   7        3.47        3.14      3.65 o 
   1  -5   7        0.02        0.32      2.30 o 
   2  -5   7        1.01        3.06      2.73 o 
   3  -5   7       15.03       12.69      4.15 o 
   4  -5   7        6.91        7.93      3.84 o 
   5  -5   7        1.94       -0.11      2.14 o 
  -8  -4   7       10.79       12.18      2.98 o 
  -7  -4   7       69.57       64.57      4.75 o 
  -6  -4   7       18.78       16.77      1.34 o 
  -5  -4   7       44.72       44.31      1.61 o 
  -4  -4   7        0.12        2.14      0.95 o 
  -3  -4   7       16.85       18.45      1.48 o 
  -2  -4   7      297.71      323.17      9.08 o 
  -1  -4   7        8.43        6.35      1.54 o 
   0  -4   7        0.21        1.49      1.78 o 
   1  -4   7        5.50        5.56      3.44 o 
   2  -4   7        5.38        4.82      3.62 o 
   3  -4   7        6.90        5.23      2.72 o 
   4  -4   7       76.62       66.73      6.12 o 
   5  -4   7        0.13        2.72      2.59 o 
   6  -4   7        0.26        0.56      2.04 o 
  -8  -3   7       58.53       65.31      6.31 o 
  -7  -3   7      138.46      124.21     17.11 o 
  -6  -3   7       47.56       51.76      1.53 o 
  -5  -3   7       25.27       26.87      1.16 o 
  -4  -3   7        9.70        8.38      0.93 o 
  -3  -3   7      116.83      115.57      2.79 o 
  -2  -3   7        1.74        2.32      1.02 o 
  -1  -3   7      166.62      175.84      8.95 o 
   0  -3   7       28.52       29.27      1.98 o 
   1  -3   7        0.42        0.87      1.22 o 
   2  -3   7      254.58      283.73     11.48 o 
   3  -3   7      371.81      403.07     13.19 o 
   4  -3   7       13.13        8.53      3.42 o 
   5  -3   7       14.50       10.15      3.78 o 
   6  -3   7        0.52        4.03      3.96 o 
   7  -3   7        9.14        5.74      3.20 o 
  -7  -2   7       39.79       38.31      3.46 o 
  -6  -2   7       15.58       16.74      1.56 o 
  -5  -2   7       39.45       35.34      1.50 o 
  -4  -2   7      398.48      405.11      6.37 o 
  -3  -2   7      368.10      387.82      5.90 o 
  -2  -2   7       23.80       26.51      1.55 o 
  -1  -2   7       17.96       16.63      1.77 o 
   0  -2   7       63.75       67.45      2.66 o 
   1  -2   7       89.06       82.29      3.42 o 
   2  -2   7        3.88        3.93      1.41 o 
   3  -2   7      131.32      122.86      7.50 o 
   4  -2   7       98.86      106.40      6.99 o 
   5  -2   7        1.01        4.41      2.84 o 
   6  -2   7        3.01        5.62      3.99 o 
   7  -2   7        5.64        4.48      3.35 o 
  -7  -1   7       27.58       27.78      2.03 o 
  -6  -1   7       80.17       62.71      2.97 o 
  -5  -1   7      389.35      365.61      8.87 o 
  -4  -1   7       17.21       19.09      1.44 o 
  -3  -1   7       13.22       13.89      1.23 o 
  -2  -1   7       32.07       39.72      1.80 o 
  -1  -1   7      721.63      767.67     11.71 o 
   0  -1   7       89.48       89.69      2.75 o 
   1  -1   7      127.99      120.61      4.28 o 
   2  -1   7        1.21        1.82      1.31 o 
   3  -1   7      143.96      142.58      5.40 o 
   4  -1   7      517.04      564.86     19.53 o 
   5  -1   7       19.38       11.91      3.07 o 
   6  -1   7       82.86       84.71      8.26 o 
   7  -1   7       25.88       26.56      4.61 o 
   8  -1   7       11.92        8.29      3.98 o 
  -7   0   7        0.09        1.08      0.74 o 
  -6   0   7        5.99        2.35      0.58 o 
  -5   0   7        2.95        3.97      1.02 o 
  -4   0   7      201.61      191.17      2.99 o 
  -3   0   7       93.77       98.69      2.52 o 
  -2   0   7       40.20       38.78      1.69 o 
  -1   0   7      358.06      365.29      6.69 o 
   0   0   7      131.61      132.26      4.71 o 
   1   0   7        5.19        4.41      1.07 o 
   2   0   7        2.30        3.93      2.18 o 
   3   0   7       29.59       29.60      2.98 o 
   5   0   7        0.20        0.60      3.16 o 
   6   0   7        0.60        1.93      2.93 o 
   7   0   7       65.21       57.63      7.25 o 
   8   0   7        2.35        5.36      3.61 o 
   9   0   7        2.20        4.20      2.96 o 
  -7   1   7        2.51        3.89      1.38 o 
  -6   1   7      157.03      154.66      6.06 o 
  -5   1   7        0.16        0.89      0.58 o 
  -4   1   7      395.40      404.43      9.09 o 
  -3   1   7        7.29        7.60      0.89 o 
  -2   1   7      307.56      303.72      5.43 o 
  -1   1   7      206.81      194.56      4.04 o 
   0   1   7      233.08      239.94      4.94 o 
   1   1   7       15.34       15.87      3.26 o 
   2   1   7      169.62      170.74      5.62 o 
   3   1   7       87.12       86.68      5.48 o 
   4   1   7        3.67        4.71      2.05 o 
   5   1   7       18.25       16.66      2.19 o 
   6   1   7       52.45       59.15      5.18 o 
   7   1   7       15.05       14.40      4.00 o 
   8   1   7        1.11        2.24      2.41 o 
   9   1   7        2.01        5.33      2.73 o 
  -7   2   7        1.03        0.88      1.16 o 
  -6   2   7       46.35       44.11      3.31 o 
  -5   2   7       80.84       79.55      3.16 o 
  -4   2   7       14.32       14.23      1.82 o 
  -3   2   7      860.05      891.71     28.20 o 
  -2   2   7       43.82       43.55      2.58 o 
  -1   2   7      364.63      370.86      6.47 o 
   0   2   7      182.54      202.11      4.14 o 
   1   2   7       37.57       48.95      2.96 o 
   2   2   7      244.06      249.32      6.60 o 
   3   2   7       85.22       78.44      3.45 o 
   4   2   7       40.96       40.54      3.13 o 
   5   2   7       46.00       48.03      3.25 o 
   6   2   7       94.34       93.43      5.28 o 
   7   2   7       27.69       34.15      4.95 o 
   8   2   7        0.47        4.91      3.17 o 
   9   2   7        0.61        2.11      2.45 o 
  -7   3   7       42.60       42.41      9.28 o 
  -6   3   7      100.01      102.58      5.96 o 
  -5   3   7        1.86        3.29      1.45 o 
  -4   3   7      269.38      276.35      7.93 o 
  -3   3   7       14.42       16.12      2.12 o 
  -2   3   7      167.41      175.34      4.82 o 
  -1   3   7      158.70      160.45      4.21 o 
   0   3   7        0.03        0.63      1.74 o 
   1   3   7        8.79        5.55      1.53 o 
   2   3   7       29.77       19.14      2.06 o 
   3   3   7      550.59      585.38     12.83 o 
   4   3   7      234.88      241.66      6.36 o 
   5   3   7       28.97       28.42      2.79 o 
   6   3   7      136.16      133.78      4.84 o 
   7   3   7        0.15        0.38      2.59 o 
   8   3   7       28.00       21.97      3.85 o 
   9   3   7        0.89        1.82      1.99 o 
  10   3   7        1.26        2.03      2.52 o 
  -7   4   7      139.05      148.75     18.60 o 
  -6   4   7        0.10        0.68      0.87 o 
  -5   4   7       15.38       13.58      3.12 o 
  -4   4   7       16.36       15.79      2.29 o 
  -3   4   7      189.07      183.71      7.27 o 
  -2   4   7     1805.47     1943.59     22.10 o 
  -1   4   7       14.69       11.43      1.76 o 
   0   4   7       12.53       11.15      0.90 o 
   1   4   7       10.54        8.23      1.22 o 
   2   4   7        3.97        2.09      1.35 o 
   3   4   7        5.96        7.06      1.26 o 
   4   4   7      170.40      177.48      9.30 o 
   5   4   7       31.17       27.37      2.53 o 
   6   4   7      125.40      123.41      4.58 o 
   7   4   7       44.08       42.78      2.29 o 
   8   4   7       12.65       10.64      2.41 o 
   9   4   7       21.36       18.25      2.50 o 
  10   4   7        1.00        2.15      1.38 o 
  -6   5   7       19.47       19.76      7.93 o 
  -5   5   7        5.15        3.74      1.70 o 
  -4   5   7       49.67       52.24      5.24 o 
  -3   5   7       26.96       24.21      3.28 o 
  -2   5   7      155.23      143.67      9.36 o 
  -1   5   7        0.56        2.77      1.99 o 
   0   5   7       88.05       82.33      2.14 o 
   1   5   7      175.31      165.78      3.66 o 
   2   5   7       37.52       36.92      2.10 o 
   3   5   7       10.29       12.13      1.61 o 
   4   5   7        6.78        5.34      1.14 o 
   5   5   7       64.35       63.81      3.10 o 
   6   5   7       34.14       37.63      2.33 o 
   7   5   7       30.95       29.41      2.01 o 
   8   5   7       65.14       55.29      2.61 o 
   9   5   7        0.02        2.73      2.22 o 
  10   5   7       86.73      104.15     12.36 o 
  -5   6   7       17.40       14.64      4.49 o 
  -4   6   7        5.19        4.82      2.36 o 
  -3   6   7       12.15       10.09      2.61 o 
  -2   6   7       19.78       18.92      2.80 o 
  -1   6   7        0.21        1.23      3.08 o 
   0   6   7      103.53      102.91      2.53 o 
   1   6   7      144.12      133.08      3.14 o 
   2   6   7        5.00        3.06      1.35 o 
   3   6   7        4.55        4.75      1.10 o 
   4   6   7       82.78       87.75      2.92 o 
   5   6   7      722.61      768.46     19.39 o 
   6   6   7      304.40      327.39      6.99 o 
   7   6   7        0.79        1.19      1.33 o 
   8   6   7        9.36        8.44      1.35 o 
   9   6   7        7.35        5.01      2.01 o 
  10   6   7        3.62        3.35      1.64 o 
  -5   7   7       39.67       34.36     10.98 o 
  -4   7   7        6.59        4.58      1.83 o 
  -3   7   7       11.97       10.90      2.54 o 
  -2   7   7       74.19       74.94      5.20 o 
  -1   7   7       12.92       18.11      3.04 o 
   0   7   7       90.37       98.23      6.36 o 
   1   7   7       93.82       81.51      5.80 o 
   2   7   7        0.18        3.05      1.61 o 
   3   7   7        1.29        2.06      1.44 o 
   4   7   7      426.97      446.66      7.28 o 
   5   7   7      306.14      318.72      6.82 o 
   6   7   7      431.34      436.41     12.45 o 
   7   7   7        4.24        4.32      1.31 o 
   8   7   7        0.40        2.38      1.37 o 
   9   7   7       92.12       88.28      5.99 o 
  10   7   7       21.92       26.05      4.06 o 
  -4   8   7       15.54       14.89      5.42 o 
  -3   8   7       15.36       17.22      3.34 o 
  -2   8   7       62.21       62.66      5.24 o 
  -1   8   7       85.71      101.68      8.43 o 
   0   8   7        0.06        1.34      1.00 o 
   1   8   7       23.16       22.36      1.45 o 
   2   8   7       29.90       27.43      2.10 o 
   3   8   7        6.18        6.95      1.64 o 
   4   8   7        0.02        0.94      1.65 o 
   5   8   7       38.33       38.89      2.89 o 
   6   8   7       79.27       80.14      3.83 o 
   7   8   7       93.25       88.23      4.25 o 
   8   8   7       52.04       52.01      3.42 o 
   9   8   7        2.26        3.27      1.52 o 
  10   8   7        1.91        0.57      1.01 o 
  -3   9   7       23.77       19.56      7.20 o 
  -2   9   7        1.63        3.33      2.90 o 
  -1   9   7       24.10       19.81      3.65 o 
   0   9   7        0.05        1.20      0.88 o 
   1   9   7       18.39       14.07      1.44 o 
   2   9   7       29.35       30.24      1.74 o 
   3   9   7        4.61        4.01      1.28 o 
   4   9   7        0.83        1.32      1.74 o 
   5   9   7      156.62      169.83      5.58 o 
   6   9   7       18.40       20.47      3.30 o 
   7   9   7       50.09       55.12      4.26 o 
   8   9   7        3.61        4.65      1.58 o 
   9   9   7        7.64        4.84      1.27 o 
  10   9   7        0.12        1.57      3.35 o 
  -1  10   7       10.59       11.56      3.14 o 
   1  10   7       13.01       11.04      2.17 o 
   2  10   7        8.20        7.45      1.10 o 
   3  10   7        3.28        2.34      0.97 o 
   4  10   7        1.73        1.80      1.30 o 
   5  10   7        4.66        4.22      1.93 o 
   6  10   7      114.37      123.38      5.31 o 
   7  10   7        5.81        5.75      1.71 o 
   8  10   7      160.15      183.11     10.73 o 
   9  10   7        0.25        1.43      1.21 o 
   0  11   7        7.94        3.52      2.03 o 
   1  11   7        2.03        1.78      1.40 o 
   2  11   7       21.10       28.80      2.64 o 
   3  11   7        0.01        1.22      0.95 o 
   4  11   7        7.76        7.16      1.50 o 
   5  11   7       12.57       12.74      1.88 o 
   6  11   7        0.93        2.16      1.62 o 
   7  11   7       27.27       25.89      2.73 o 
   8  11   7        1.51        2.51      2.45 o 
   9  11   7        6.80        7.03      2.61 o 
   2  12   7        1.78        1.07      1.60 o 
   3  12   7       22.11       29.70      8.28 o 
   4  12   7       90.52      110.20     10.18 o 
   5  12   7       20.52       18.18      2.74 o 
   6  12   7        1.70        2.44      1.38 o 
   7  12   7       22.45       21.36      2.87 o 
  -3  -8   8        1.83        5.01      2.65 o 
  -6  -7   8        8.92        9.31      5.17 o 
  -5  -7   8      121.40      103.27     20.87 o 
  -4  -7   8      191.15      187.26     18.24 o 
  -3  -7   8       23.34       25.94      5.31 o 
  -2  -7   8       10.02        9.16      2.84 o 
  -1  -7   8        1.28        1.08      2.13 o 
   0  -7   8        6.70        4.37      4.00 o 
   1  -7   8        2.56        3.71      2.67 o 
  -7  -6   8        1.37        1.57      2.22 o 
  -6  -6   8        7.04        7.52      2.49 o 
  -5  -6   8       26.10       24.88      2.86 o 
  -4  -6   8      140.02      128.37      9.11 o 
  -3  -6   8      304.92      351.04     20.02 o 
  -2  -6   8        1.76        4.98      2.79 o 
  -1  -6   8       14.02        9.09      2.89 o 
   0  -6   8        0.53        2.80      3.26 o 
   1  -6   8       13.13       10.63      3.58 o 
   2  -6   8       11.86       13.97      4.62 o 
   3  -6   8        2.55        4.96      3.12 o 
  -7  -5   8       47.24       50.86      7.28 o 
  -6  -5   8        9.78       10.89      2.56 o 
  -5  -5   8        9.51        9.53      1.84 o 
  -4  -5   8      112.58      107.28      6.79 o 
  -3  -5   8       96.45       97.94      4.57 o 
  -2  -5   8       14.19       12.66      3.54 o 
  -1  -5   8        0.26        3.69      2.46 o 
   0  -5   8        9.53       14.10      3.31 o 
   1  -5   8        2.83        3.92      3.56 o 
   2  -5   8      140.93      152.49     13.64 o 
   3  -5   8      102.45      100.00      9.97 o 
   4  -5   8        1.95        4.03      3.48 o 
  -7  -4   8       18.70       22.38      3.34 o 
  -6  -4   8        0.98        1.36      1.40 o 
  -5  -4   8       38.98       35.29      4.26 o 
  -4  -4   8      141.26      145.45      5.75 o 
  -3  -4   8        1.29        1.73      1.05 o 
  -2  -4   8       11.87       11.37      2.24 o 
  -1  -4   8       38.65       44.81      5.29 o 
   0  -4   8        4.67        9.08      3.63 o 
   1  -4   8        6.25        2.81      2.38 o 
   2  -4   8       39.95       48.25      7.06 o 
   3  -4   8       25.69       11.90      3.97 o 
   4  -4   8      185.85      175.72     15.53 o 
   5  -4   8        0.60        3.36      2.41 o 
  -7  -3   8       11.99       12.39      2.44 o 
  -6  -3   8       19.87       15.85      2.67 o 
  -5  -3   8       63.69       61.06      2.50 o 
  -4  -3   8        0.15        1.04      0.73 o 
  -3  -3   8       56.83       55.00      2.44 o 
  -2  -3   8       30.09       29.48      1.84 o 
  -1  -3   8      220.35      228.82      5.91 o 
   0  -3   8      115.15      117.04     16.15 o 
   1  -3   8       10.55        6.80      2.48 o 
   2  -3   8        4.96        5.35      3.52 o 
   3  -3   8       42.53       42.20      5.55 o 
   4  -3   8        6.21        6.47      2.89 o 
   5  -3   8      154.28      143.38     13.00 o 
   6  -3   8        2.29        3.07      3.25 o 
  -7  -2   8       13.52        6.97      1.72 o 
  -6  -2   8        0.56        3.32      0.98 o 
  -5  -2   8        6.11        6.52      1.02 o 
  -4  -2   8       13.72       12.36      1.18 o 
  -3  -2   8       41.01       40.86      1.74 o 
  -2  -2   8        0.85        2.07      1.13 o 
  -1  -2   8      109.08      110.35      3.17 o 
   0  -2   8       41.92       40.84      2.56 o 
   1  -2   8      116.23      113.76      9.66 o 
   2  -2   8        0.15        0.20      2.68 o 
   3  -2   8       40.32       59.31      6.32 o 
   4  -2   8       73.46       84.41      7.65 o 
   5  -2   8        6.91        4.79      2.73 o 
   6  -2   8       64.69       55.14      6.76 o 
   7  -2   8        0.00        2.98      2.48 o 
  -6  -1   8       69.75       68.40      3.66 o 
  -5  -1   8       15.94       23.74      1.67 o 
  -4  -1   8      122.79      126.33      4.46 o 
  -3  -1   8       25.50       25.78      2.10 o 
  -2  -1   8       90.28       79.59      2.68 o 
  -1  -1   8       42.36       39.08      2.32 o 
   0  -1   8       46.31       41.13      2.11 o 
   1  -1   8        2.45        3.62      1.52 o 
   2  -1   8       31.92       39.58      3.44 o 
   3  -1   8        1.06        5.33      4.80 o 
   4  -1   8        3.08        4.00      3.31 o 
   5  -1   8        0.56        1.13      3.02 o 
   6  -1   8       28.05       34.44      6.55 o 
   7  -1   8        0.55        4.47      2.73 o 
  -6   0   8      141.34      130.72      6.33 o 
  -5   0   8        0.28        1.87      2.20 o 
  -4   0   8      261.89      250.88      7.00 o 
  -3   0   8      266.28      264.87      5.29 o 
  -2   0   8       13.05       13.68      1.58 o 
  -1   0   8       54.92       48.02      2.20 o 
   0   0   8       59.04       58.87      2.47 o 
   1   0   8       64.48       63.75      3.20 o 
   2   0   8        1.39        1.52      1.37 o 
   3   0   8       25.34       20.20      2.46 o 
   4   0   8       18.01       15.57      4.00 o 
   5   0   8       44.22       34.23      4.30 o 
   6   0   8       57.77       65.12      7.27 o 
   7   0   8       57.99       66.20      8.31 o 
   8   0   8        2.93        1.96      2.27 o 
  -6   1   8       62.01       66.81      4.24 o 
  -5   1   8       20.16       22.47      2.19 o 
  -4   1   8       20.80       19.79      2.00 o 
  -3   1   8       12.36       12.79      0.95 o 
  -2   1   8       26.47       24.90      1.45 o 
  -1   1   8       17.08       14.46      1.29 o 
   0   1   8        5.60        4.55      1.05 o 
   1   1   8      125.24      137.24      3.59 o 
   2   1   8        4.01        4.33      1.95 o 
   3   1   8      231.50      233.14      7.82 o 
   4   1   8        9.44        9.64      1.96 o 
   5   1   8       17.44       15.19      3.64 o 
   6   1   8        0.01        2.34      3.72 o 
   7   1   8       36.53       31.11      4.32 o 
   8   1   8       14.10        9.47      2.87 o 
   9   1   8        3.33        4.74      2.16 o 
  -7   2   8       10.42        9.43      3.37 o 
  -6   2   8       14.23       11.95      2.17 o 
  -5   2   8        3.66        3.94      1.37 o 
  -4   2   8        8.12        7.70      1.51 o 
  -3   2   8      210.90      219.88      6.09 o 
  -2   2   8       16.95       13.32      2.00 o 
  -1   2   8       10.99       10.26      0.94 o 
   0   2   8        6.25        7.59      1.82 o 
   1   2   8       71.97       72.17      3.49 o 
   2   2   8      132.19      126.85      4.43 o 
   3   2   8      450.11      481.95     13.28 o 
   4   2   8       80.93       78.68      8.57 o 
   5   2   8       20.23       18.43      3.36 o 
   6   2   8       24.66       32.39      4.05 o 
   7   2   8        0.91        0.60      2.77 o 
   8   2   8       40.40       28.99      4.57 o 
   9   2   8        9.16        6.51      2.46 o 
  -7   3   8        2.45        1.75      1.00 o 
  -6   3   8       13.71       13.61      2.40 o 
  -5   3   8        7.85        4.38      1.83 o 
  -4   3   8      156.54      148.47      4.65 o 
  -3   3   8      237.07      242.46      7.26 o 
  -2   3   8      751.55      806.11     13.85 o 
  -1   3   8      186.00      194.63      6.19 o 
   0   3   8       53.25       54.29      1.94 o 
   1   3   8       34.05       25.23      3.25 o 
   2   3   8      278.45      300.21      7.48 o 
   3   3   8      288.20      322.49      7.89 o 
   4   3   8       19.97       26.22      2.63 o 
   5   3   8       23.42       20.71      2.39 o 
   6   3   8       41.40       46.82      4.77 o 
   7   3   8        9.30        7.03      2.56 o 
   8   3   8        4.96        6.12      3.36 o 
   9   3   8        0.01        0.75      1.79 o 
  -6   4   8        7.16        7.43      2.85 o 
  -5   4   8       73.27       76.90      5.25 o 
  -4   4   8        9.31       10.75      2.53 o 
  -3   4   8       13.01        8.63      3.86 o 
  -2   4   8       10.91        9.87      2.11 o 
  -1   4   8      924.32      958.16     31.14 o 
   0   4   8       30.36       28.44      1.17 o 
   1   4   8      128.21      133.16      4.46 o 
   2   4   8       27.64       28.96      1.88 o 
   3   4   8      179.88      182.31      5.32 o 
   4   4   8      230.02      262.68     14.87 o 
   5   4   8      195.40      190.63      9.67 o 
   6   4   8       21.89       18.01      3.64 o 
   7   4   8        0.00        1.41      2.48 o 
   8   4   8        9.24       10.89      2.88 o 
   9   4   8        1.83        2.81      1.90 o 
  10   4   8        0.70        1.45      1.37 o 
  -6   5   8       98.77      130.72     16.72 o 
  -5   5   8       79.06       84.18      7.89 o 
  -4   5   8       63.54       66.12      5.16 o 
  -3   5   8        9.92        9.28      2.75 o 
  -2   5   8      108.34      116.66      5.96 o 
  -1   5   8      241.17      243.36      6.98 o 
   0   5   8      218.48      211.62      7.40 o 
   1   5   8        8.07        7.51      1.27 o 
   2   5   8       15.23       20.83      2.81 o 
   3   5   8      135.67      139.19      3.54 o 
   4   5   8      190.33      204.50      4.41 o 
   5   5   8      145.50      142.81      4.14 o 
   6   5   8       10.05        9.72      1.57 o 
   7   5   8        1.05        2.47      1.99 o 
   8   5   8        7.04        7.04      2.33 o 
   9   5   8       18.09       12.45      2.85 o 
  10   5   8       42.75       48.88      5.26 o 
  -5   6   8       20.49       19.86      4.81 o 
  -4   6   8       22.69       25.63      3.91 o 
  -3   6   8       23.56       27.95      4.67 o 
  -2   6   8      202.15      213.21      9.17 o 
  -1   6   8      162.82      156.53      6.71 o 
   0   6   8       36.83       29.50      1.04 o 
   1   6   8       99.35       98.25      5.83 o 
   2   6   8       71.11       66.36      3.72 o 
   3   6   8        0.36        3.76      1.49 o 
   4   6   8       80.58       84.02      2.98 o 
   5   6   8      724.17      777.33     17.01 o 
   6   6   8       25.19       23.20      2.62 o 
   7   6   8        0.02        0.73      1.73 o 
   8   6   8       13.79       13.77      2.02 o 
   9   6   8        1.83        2.85      1.48 o 
  10   6   8        0.26        1.09      1.42 o 
  -4   7   8        5.83        3.97      2.32 o 
  -3   7   8       35.46       38.24      4.95 o 
  -2   7   8        6.96        4.39      1.87 o 
  -1   7   8        2.77        6.15      3.27 o 
   0   7   8        7.47        7.39      1.66 o 
   1   7   8      481.95      444.77     17.33 o 
   2   7   8        2.51        3.02      1.63 o 
   3   7   8       84.27       82.77      4.17 o 
   4   7   8       19.96       21.85      2.30 o 
   5   7   8      236.40      254.61      6.29 o 
   6   7   8      617.54      703.13     20.57 o 
   7   7   8        3.29        3.43      2.41 o 
   8   7   8        0.06        2.08      2.19 o 
   9   7   8        0.02        1.84      1.43 o 
  10   7   8        6.09        6.16      1.63 o 
  -3   8   8        7.50        7.97      2.38 o 
  -2   8   8        6.97        6.83      2.23 o 
  -1   8   8       33.90       43.56      5.11 o 
   0   8   8       49.20       43.72      4.51 o 
   1   8   8      216.15      179.01     10.58 o 
   2   8   8       47.53       49.54      2.74 o 
   3   8   8       19.62       22.73      2.35 o 
   4   8   8        0.10        2.37      1.59 o 
   5   8   8        0.56        2.63      2.23 o 
   6   8   8      534.57      585.89     14.76 o 
   7   8   8        3.37        3.80      1.49 o 
   8   8   8       46.03       52.38      3.46 o 
   9   8   8        2.30        4.33      1.97 o 
  10   8   8        5.73        3.25      1.43 o 
  -2   9   8      108.32      122.05     15.95 o 
  -1   9   8        0.83        0.88      1.88 o 
   0   9   8       15.26       15.87      4.06 o 
   1   9   8       11.84       13.88      1.39 o 
   2   9   8       88.68       71.09      5.33 o 
   3   9   8        2.36        3.95      1.65 o 
   4   9   8       35.45       39.02      2.90 o 
   5   9   8        9.99       12.93      2.10 o 
   6   9   8        1.57        1.49      1.66 o 
   7   9   8        4.38        3.90      2.19 o 
   8   9   8       28.63       27.63      3.05 o 
   9   9   8        1.52        1.35      1.19 o 
  -1  10   8        9.14        7.24      2.08 o 
   0  10   8       10.34        5.30      2.24 o 
   1  10   8        3.47        5.64      1.76 o 
   2  10   8       55.70       57.09      4.07 o 
   3  10   8        6.39        4.66      1.41 o 
   4  10   8        0.02        1.07      1.15 o 
   5  10   8        4.15        3.09      2.21 o 
   6  10   8       13.79       15.07      2.25 o 
   7  10   8       27.93       26.77      3.47 o 
   8  10   8       41.43       46.53      5.27 o 
   9  10   8       23.16       23.36      4.18 o 
   1  11   8       24.76       30.54      5.29 o 
   2  11   8        2.64        1.88      0.80 o 
   3  11   8        1.40        1.39      0.87 o 
   4  11   8       11.65       15.21      2.06 o 
   5  11   8       60.99       70.15      5.16 o 
   6  11   8       38.08       36.85      3.52 o 
   7  11   8        0.56        1.55      1.22 o 
   8  11   8       18.41       17.32      2.69 o 
   3  12   8        0.59        1.78      1.09 o 
   4  12   8        0.30        1.61      1.50 o 
   5  12   8        0.22        0.96      1.11 o 
   6  12   8        8.14        4.99      1.31 o 
  -3  -7   9       16.67       14.29      3.52 o 
  -2  -7   9        1.47        2.80      2.99 o 
  -5  -6   9       19.77       15.26      7.51 o 
  -4  -6   9       33.46       37.33      4.27 o 
  -3  -6   9        3.80        4.92      3.00 o 
  -2  -6   9       67.44       80.01      8.63 o 
  -1  -6   9        3.85        4.16      4.18 o 
   0  -6   9       10.90        7.77      2.70 o 
   1  -6   9        2.97        7.06      3.55 o 
  -6  -5   9       58.42       44.04      9.72 o 
  -5  -5   9       19.17       18.51      2.56 o 
  -4  -5   9        5.36        2.74      1.00 o 
  -3  -5   9       11.39       10.55      2.38 o 
  -2  -5   9        0.01        1.45      2.08 o 
  -1  -5   9      157.63      192.21     11.02 o 
   0  -5   9        0.16        1.41      2.23 o 
   1  -5   9        3.08        3.28      2.67 o 
   2  -5   9        0.08        4.10      3.66 o 
   3  -5   9       28.58       21.98      5.18 o 
  -6  -4   9       31.59       25.49     11.16 o 
  -5  -4   9       10.10        9.77      1.71 o 
  -4  -4   9        3.96        2.61      1.02 o 
  -3  -4   9        2.75        4.55      1.62 o 
  -2  -4   9       13.82       13.97      2.72 o 
  -1  -4   9        0.08        0.97      2.39 o 
   0  -4   9       69.98       82.11      8.41 o 
   1  -4   9        0.53        3.57      3.59 o 
   2  -4   9        0.38        7.06      3.23 o 
   3  -4   9       84.41       88.01      9.10 o 
   4  -4   9       66.70       67.59     11.14 o 
  -6  -3   9       35.11       21.43      7.96 o 
  -5  -3   9       58.03       56.80      5.77 o 
  -4  -3   9        7.32        5.85      0.95 o 
  -3  -3   9       68.69       62.98      4.45 o 
  -2  -3   9       67.40       61.95      4.24 o 
  -1  -3   9        8.42        6.05      2.24 o 
   0  -3   9       13.86       11.36      3.01 o 
   1  -3   9        5.70        1.45      2.89 o 
   2  -3   9       58.97       76.21      7.95 o 
   3  -3   9        0.12        3.06      3.51 o 
   4  -3   9       18.41       16.65      4.55 o 
   5  -3   9       55.10       53.97      9.39 o 
  -6  -2   9       13.32        9.04      4.09 o 
  -5  -2   9       24.41       21.59      2.25 o 
  -4  -2   9      228.13      223.08      5.15 o 
  -3  -2   9       92.51       93.75      4.23 o 
  -2  -2   9       12.12       13.71      1.58 o 
  -1  -2   9       51.17       50.80      2.43 o 
   0  -2   9      150.54      147.22      8.81 o 
   1  -2   9       11.22       10.08      2.99 o 
   2  -2   9        0.16        1.19      2.95 o 
   3  -2   9       21.05       26.24      5.88 o 
   4  -2   9       58.04       60.17      6.41 o 
   5  -2   9      139.13      147.50     14.04 o 
   6  -2   9        0.50        2.30      3.54 o 
  -6  -1   9        5.15        7.19      1.51 o 
  -5  -1   9        1.32        2.01      0.80 o 
  -4  -1   9        4.89        2.64      0.74 o 
  -3  -1   9       86.06       88.42      3.04 o 
  -2  -1   9        5.64        5.84      1.10 o 
  -1  -1   9        0.48        2.22      1.02 o 
   0  -1   9       74.50       72.32      3.15 o 
   1  -1   9      141.90      145.48      5.37 o 
   2  -1   9       16.40       16.82      3.73 o 
   3  -1   9       57.68       56.29      5.83 o 
   4  -1   9        0.11        3.71      4.13 o 
   5  -1   9       41.71       51.90      6.45 o 
   6  -1   9        5.24        6.86      4.04 o 
   7  -1   9        2.90        5.14      3.64 o 
  -6   0   9        0.02        1.40      1.48 o 
  -5   0   9       94.68       95.73      9.12 o 
  -4   0   9        9.87        7.50      0.97 o 
  -3   0   9      202.43      215.85      3.87 o 
  -2   0   9       29.17       29.34      2.53 o 
  -1   0   9       73.34       69.10      2.53 o 
   0   0   9       14.07       15.18      1.59 o 
   1   0   9      148.85      144.27      4.93 o 
   2   0   9       19.03       19.69      2.92 o 
   3   0   9      108.43      108.61      7.36 o 
   4   0   9      135.84      146.40      8.17 o 
   5   0   9        0.05        5.77      4.79 o 
   6   0   9       45.41       47.86      5.26 o 
   7   0   9       18.27       23.86      4.98 o 
   8   0   9        0.25        2.98      3.11 o 
  -6   1   9        5.51        5.01      1.74 o 
  -5   1   9       62.60       58.96      3.51 o 
  -4   1   9      160.14      167.58      6.36 o 
  -3   1   9       11.84       10.25      1.03 o 
  -2   1   9      225.10      240.37      5.66 o 
  -1   1   9       51.26       52.33      2.01 o 
   0   1   9      153.98      159.58      3.65 o 
   1   1   9       38.28       39.87      3.31 o 
   2   1   9       24.56       25.38      2.14 o 
   3   1   9       79.97       92.40      6.57 o 
   4   1   9       15.45       14.42      2.95 o 
   5   1   9        1.14        2.46      2.68 o 
   6   1   9       12.68       13.61      3.07 o 
   7   1   9       39.88       40.49      5.54 o 
   8   1   9        5.01        4.24      3.37 o 
  -6   2   9       30.92       31.44      3.49 o 
  -5   2   9       54.63       51.12     10.04 o 
  -4   2   9        0.44        1.07      1.31 o 
  -3   2   9       52.04       53.93      2.82 o 
  -2   2   9       21.12       16.89      0.78 o 
  -1   2   9      500.92      519.03     16.03 o 
   0   2   9       91.20       92.10      2.52 o 
   1   2   9        9.90       10.74      1.70 o 
   2   2   9        8.53       10.93      2.26 o 
   3   2   9       48.90       51.17      4.73 o 
   4   2   9      208.70      207.49     10.14 o 
   5   2   9       99.14      101.85      6.20 o 
   6   2   9        0.56        2.56      2.67 o 
   7   2   9       22.82       24.30      4.05 o 
   8   2   9        3.39        4.25      3.27 o 
   9   2   9        7.77        7.42      2.35 o 
  -6   3   9      271.13      314.31     38.30 o 
  -5   3   9       14.16       15.78      2.76 o 
  -4   3   9       61.76       71.55      6.52 o 
  -3   3   9       27.40       27.96      4.77 o 
  -2   3   9      690.57      732.10     18.56 o 
  -1   3   9      963.66     1094.42     20.27 o 
   0   3   9        0.01        1.39      0.88 o 
   1   3   9       10.46       10.66      1.92 o 
   2   3   9       89.21       97.13      4.35 o 
   3   3   9       10.43        7.06      1.73 o 
   4   3   9      148.37      158.09      8.22 o 
   5   3   9       27.54       25.77      4.44 o 
   6   3   9        0.46        0.59      3.32 o 
   7   3   9       19.29       21.87      4.02 o 
   8   3   9       24.84       25.78      4.11 o 
   9   3   9        0.39        0.46      1.79 o 
  -6   4   9        0.10        1.51      1.84 o 
  -5   4   9       37.85       48.55      5.44 o 
  -4   4   9        4.53        3.28      1.89 o 
  -3   4   9       97.04       98.50      6.22 o 
  -2   4   9       39.89       41.18      3.93 o 
  -1   4   9       59.66       55.32      4.64 o 
   0   4   9      155.83      158.74      4.22 o 
   1   4   9       22.59       22.78      1.75 o 
   2   4   9       94.30       93.93      3.02 o 
   3   4   9        1.72        4.45      3.97 o 
   4   4   9       16.89       14.89      3.11 o 
   5   4   9       67.03       73.71      5.92 o 
   6   4   9       69.75       79.44      5.57 o 
   7   4   9       14.36       19.45      3.97 o 
   8   4   9       34.58       31.01      4.48 o 
   9   4   9        4.70        3.46      1.67 o 
  -5   5   9       16.87       15.78      3.29 o 
  -4   5   9       14.85       15.61      3.07 o 
  -3   5   9       34.38       36.12      4.63 o 
  -2   5   9        6.67        9.44      2.48 o 
  -1   5   9       79.00       83.39      5.26 o 
   0   5   9        1.12        0.91      2.33 o 
   1   5   9      198.09      194.50      8.61 o 
   2   5   9       80.71       79.87      3.34 o 
   3   5   9       23.86       24.94      2.20 o 
   4   5   9        0.18        1.00      1.57 o 
   5   5   9      254.19      261.63      6.38 o 
   6   5   9      259.73      286.83      7.99 o 
   7   5   9       46.22       47.07      3.80 o 
   8   5   9        1.14        1.96      1.81 o 
   9   5   9        4.50        5.27      1.78 o 
  -4   6   9       26.95       27.85      5.36 o 
  -3   6   9        9.32        7.88      2.21 o 
  -2   6   9        4.76        4.21      2.26 o 
  -1   6   9        0.21        4.76      2.96 o 
   0   6   9        2.07        2.94      1.71 o 
   1   6   9      109.15      108.00      6.60 o 
   2   6   9       62.96       58.64      2.86 o 
   3   6   9       30.05       25.66      2.29 o 
   4   6   9        0.06        3.94      2.92 o 
   5   6   9      161.85      158.55      4.89 o 
   6   6   9       17.33       17.65      2.73 o 
   7   6   9      229.17      235.14     11.99 o 
   8   6   9        5.84        4.83      1.92 o 
   9   6   9        0.83        1.87      1.38 o 
  -4   7   9        0.10        1.81      2.37 o 
  -3   7   9       47.48       55.75      6.31 o 
  -2   7   9        0.85        2.11      2.09 o 
  -1   7   9       19.28       16.95      3.93 o 
   0   7   9       10.56       14.50      4.02 o 
   1   7   9        0.02        0.79      0.82 o 
   2   7   9       28.92       25.82      5.27 o 
   3   7   9        4.55        3.92      1.53 o 
   4   7   9       75.32       73.66      3.33 o 
   5   7   9        0.59        2.53      1.72 o 
   6   7   9        1.28        0.84      1.62 o 
   7   7   9       90.40       92.10      5.72 o 
   8   7   9       50.73       47.18      3.86 o 
   9   7   9       19.07       20.73      3.13 o 
  -3   8   9        1.81        1.69      2.45 o 
  -2   8   9       20.84       19.94      4.47 o 
  -1   8   9       58.17       65.81      6.82 o 
   0   8   9        3.16        4.58      2.93 o 
   1   8   9        8.95       11.26      1.18 o 
   2   8   9        0.38        2.31      1.25 o 
   3   8   9       25.70       28.19      2.31 o 
   4   8   9        2.22        3.12      2.03 o 
   5   8   9       51.13       46.93      3.08 o 
   6   8   9       23.87       24.36      2.68 o 
   7   8   9        3.98        4.52      2.09 o 
   8   8   9       57.18       64.07      4.76 o 
   9   8   9        0.84        2.13      1.64 o 
  -2   9   9       21.28       28.75      5.66 o 
  -1   9   9        1.38        2.72      2.80 o 
   0   9   9        0.42        2.51      2.62 o 
   1   9   9        0.27        2.81      2.70 o 
   2   9   9       20.44       18.21      2.26 o 
   3   9   9       20.09       20.23      2.33 o 
   4   9   9       36.92       36.65      3.07 o 
   5   9   9       14.96       14.41      2.20 o 
   6   9   9        1.00        2.91      1.91 o 
   7   9   9        6.54        7.49      2.03 o 
   8   9   9        2.73        2.85      1.48 o 
   9   9   9       70.57       77.52      7.58 o 
   0  10   9        0.45        1.49      2.57 o 
   1  10   9        4.25       -0.16      1.91 o 
   2  10   9        0.33        0.69      0.71 o 
   3  10   9       10.98       13.72      1.96 o 
   4  10   9        5.61        3.97      1.51 o 
   5  10   9        9.29       10.75      1.94 o 
   6  10   9       81.16       76.99      5.41 o 
   7  10   9        3.27        5.25      1.73 o 
   8  10   9        0.05        1.23      1.25 o 
   2  11   9        6.04        4.62      2.42 o 
   3  11   9        2.98        1.45      0.95 o 
   4  11   9       23.87       33.22      3.81 o 
   5  11   9       90.36      105.76      9.78 o 
   6  11   9        4.18        2.81      1.49 o 
   7  11   9        4.71        4.67      1.68 o 
  -3  -6  10       19.92       16.13      3.93 o 
  -2  -6  10        3.96        3.71      2.20 o 
  -1  -6  10       16.62       14.76      4.47 o 
  -4  -5  10        0.03        1.49      1.43 o 
  -3  -5  10       17.53       17.76      3.64 o 
  -2  -5  10       24.32       23.56      4.45 o 
  -1  -5  10       11.27        9.63      2.71 o 
   0  -5  10       10.62       11.18      3.92 o 
   1  -5  10        1.43        5.07      4.49 o 
  -4  -4  10       18.08       16.70      2.95 o 
  -3  -4  10       22.36       22.68      4.12 o 
  -2  -4  10        3.15        3.97      2.88 o 
  -1  -4  10       25.05       23.00      3.89 o 
   0  -4  10       41.21       41.13      5.40 o 
   1  -4  10       15.10       24.79      6.18 o 
   2  -4  10        0.01        2.47      2.63 o 
   3  -4  10        4.74        9.47      3.91 o 
  -5  -3  10        0.01        1.37      1.35 o 
  -4  -3  10        4.97        8.62      2.19 o 
  -3  -3  10        9.88       10.77      2.78 o 
  -2  -3  10        0.63        3.07      2.08 o 
  -1  -3  10        3.87        6.87      3.40 o 
   0  -3  10       20.90       21.01      3.84 o 
   1  -3  10       22.80       20.39      3.87 o 
   2  -3  10       36.45       32.56      4.84 o 
   3  -3  10        4.75        6.95      3.89 o 
   4  -3  10        1.58        2.16      3.54 o 
  -5  -2  10       67.68       68.65      6.23 o 
  -4  -2  10        3.60        1.41      1.41 o 
  -3  -2  10       19.98       16.56      3.21 o 
  -2  -2  10        5.19        6.33      1.66 o 
  -1  -2  10       11.89       11.54      2.19 o 
   0  -2  10        0.79        4.02      2.84 o 
   1  -2  10       48.42       40.57      5.09 o 
   2  -2  10        0.44        2.04      2.44 o 
   3  -2  10        5.42        8.38      3.19 o 
   5  -2  10        0.22        0.43      2.43 o 
  -5  -1  10      133.58      130.55     10.68 o 
  -4  -1  10        3.89        3.93      1.50 o 
  -3  -1  10       26.14       21.20      1.73 o 
  -2  -1  10       25.24       27.91      2.22 o 
  -1  -1  10        8.04        7.14      1.66 o 
   0  -1  10        5.60        4.85      1.68 o 
   1  -1  10       28.87       23.22      3.74 o 
   2  -1  10       19.44       26.48      4.93 o 
   3  -1  10        4.33        5.55      2.15 o 
   4  -1  10        1.40        1.58      2.40 o 
   5  -1  10        9.59        6.99      3.79 o 
   6  -1  10       22.29       18.28      4.92 o 
  -5   0  10       23.79       28.63      3.54 o 
  -4   0  10       40.33       38.30      3.79 o 
  -3   0  10       53.15       46.41      2.47 o 
  -2   0  10       18.66       16.13      1.40 o 
  -1   0  10      115.30      112.18      6.67 o 
   0   0  10        3.49        4.50      1.99 o 
   1   0  10        0.03        1.31      1.14 o 
   2   0  10        3.97        4.00      2.71 o 
   3   0  10        5.78        3.48      1.86 o 
   4   0  10       35.04       30.73      4.54 o 
   5   0  10        1.25        2.43      2.61 o 
   6   0  10        0.53        0.34      2.27 o 
   7   0  10        3.73        6.65      3.11 o 
  -5   1  10       26.21       32.99      3.93 o 
  -4   1  10        1.81        2.57      1.78 o 
  -3   1  10       21.61       21.21      1.79 o 
  -2   1  10        6.69        6.04      0.97 o 
  -1   1  10        0.67        1.09      0.84 o 
   0   1  10       12.55       10.85      1.73 o 
   1   1  10        4.43        4.88      2.41 o 
   2   1  10       28.81       27.98      4.92 o 
   3   1  10       80.71       83.87      5.98 o 
   4   1  10       21.46       17.88      4.34 o 
   5   1  10        2.42        3.30      2.62 o 
   6   1  10        0.16        0.74      2.56 o 
   7   1  10        0.92        1.55      2.94 o 
  -6   2  10        3.94        3.10      1.69 o 
  -5   2  10       20.60       20.00      2.86 o 
  -4   2  10        5.93        7.13      2.45 o 
  -3   2  10       96.50       98.22      5.68 o 
  -2   2  10       68.51       67.07      1.96 o 
  -1   2  10      118.28      113.21      5.76 o 
   0   2  10       27.53       31.74      2.11 o 
   1   2  10       10.95       11.32      2.18 o 
   2   2  10        9.20        8.57      1.93 o 
   3   2  10       49.33       45.88      4.43 o 
   4   2  10      102.27      116.22      7.00 o 
   5   2  10       77.07       74.65      5.91 o 
   6   2  10        1.95        3.58      2.62 o 
   7   2  10        9.00       11.81      3.35 o 
   8   2  10        0.06        0.71      3.08 o 
  -5   3  10        0.09        2.56      2.25 o 
  -4   3  10       75.91       78.08      5.45 o 
  -3   3  10       38.96       41.39      4.91 o 
  -2   3  10       15.36       15.55      3.45 o 
  -1   3  10        8.56        7.05      0.45 o 
   0   3  10      536.27      583.21     14.60 o 
   1   3  10      108.30      104.72      5.43 o 
   2   3  10       70.83       70.00      5.47 o 
   3   3  10       16.68       17.75      4.18 o 
   4   3  10       82.69       78.51      5.55 o 
   5   3  10       26.27       35.66      5.05 o 
   6   3  10       30.61       33.88      5.06 o 
   7   3  10        3.17        1.59      2.57 o 
   8   3  10        2.94        4.01      3.28 o 
  -5   4  10       57.30       69.92      9.50 o 
  -4   4  10       95.06      106.12      9.41 o 
  -3   4  10       87.21       93.99      6.21 o 
  -2   4  10        0.08        1.23      2.89 o 
  -1   4  10        4.02        4.92      3.09 o 
   0   4  10       83.35       80.59      1.70 o 
   1   4  10      241.20      256.86     10.55 o 
   2   4  10        2.95        6.44      3.44 o 
   3   4  10        2.96        4.06      2.55 o 
   4   4  10       38.99       40.73      4.20 o 
   5   4  10       34.04       36.54      4.32 o 
   6   4  10       16.10       12.35      3.25 o 
   7   4  10       13.51       14.44      3.30 o 
   8   4  10        1.53        0.93      3.07 o 
   9   4  10        0.53        1.22      1.44 o 
  -4   5  10       31.97       35.68      5.53 o 
  -3   5  10       44.89       53.06      6.09 o 
  -2   5  10        0.03        1.00      1.93 o 
  -1   5  10       58.99       61.99      5.05 o 
   0   5  10       15.53       17.89      3.03 o 
   1   5  10       17.92       17.22      4.01 o 
   2   5  10       53.70       51.53      2.70 o 
   3   5  10       31.10       31.83      2.52 o 
   4   5  10       22.63       26.05      2.38 o 
   5   5  10      110.52      114.75      4.71 o 
   6   5  10      147.94      144.71      8.00 o 
   7   5  10       46.09       46.74      3.66 o 
   8   5  10        0.03        1.33      1.58 o 
   9   5  10        0.01       -0.07      1.38 o 
  -4   6  10        1.45        2.09      1.69 o 
  -3   6  10        7.99       10.63      2.34 o 
  -2   6  10        5.39        5.75      2.45 o 
  -1   6  10       65.08       73.14      7.25 o 
   0   6  10       31.66       32.53      4.95 o 
   1   6  10       74.91       68.73      2.52 o 
   2   6  10      276.40      257.44      9.91 o 
   3   6  10        6.48        5.59      1.69 o 
   4   6  10       38.59       43.31      3.07 o 
   5   6  10       20.08       18.59      2.69 o 
   6   6  10      109.39      111.26      6.50 o 
   7   6  10      518.39      570.41     11.71 o 
   8   6  10        2.73        3.04      2.00 o 
   9   6  10        0.07        1.77      1.87 o 
  -3   7  10        4.68        5.71      2.22 o 
  -2   7  10       10.64       12.79      2.71 o 
  -1   7  10       46.80       57.99      5.68 o 
   0   7  10        5.25        8.61      3.30 o 
   1   7  10        4.29        2.27      0.71 o 
   2   7  10      184.68      163.85      5.12 o 
   3   7  10      108.25      107.15      4.34 o 
   4   7  10       22.87       24.63      3.23 o 
   5   7  10        1.15        2.12      1.36 o 
   6   7  10       42.01       44.30      3.38 o 
   7   7  10       98.74       99.83      6.71 o 
   8   7  10        7.42        7.49      2.00 o 
   9   7  10       14.80       14.88      2.94 o 
  -2   8  10        9.76       16.58      3.57 o 
  -1   8  10       72.14       80.21      7.97 o 
   0   8  10        2.40        2.53      2.77 o 
   1   8  10        6.97        7.78      2.82 o 
   2   8  10        1.55        1.18      0.85 o 
   3   8  10       98.67       84.87      5.00 o 
   4   8  10        7.86        7.87      1.59 o 
   5   8  10        8.02        5.72      1.63 o 
   6   8  10       43.21       47.08      3.32 o 
   7   8  10        0.35        2.44      1.62 o 
   8   8  10       80.62       89.07      8.65 o 
   9   8  10       18.45       14.81      3.34 o 
  -1   9  10        0.03        0.29      1.86 o 
   0   9  10        4.34        6.82      2.86 o 
   1   9  10       13.79       13.12      3.28 o 
   2   9  10        3.03        3.99      1.37 o 
   3   9  10       61.28       57.33      5.40 o 
   4   9  10        0.09        1.46      1.33 o 
   5   9  10        3.11        4.66      1.62 o 
   6   9  10        7.87        8.79      1.95 o 
   7   9  10        0.74        1.53      1.45 o 
   8   9  10       17.13       14.88      2.52 o 
   1  10  10       12.49       14.48      4.18 o 
   2  10  10       37.78       48.57      7.91 o 
   3  10  10        2.74        2.10      2.45 o 
   4  10  10        7.42        7.59      1.46 o 
   5  10  10        1.05        3.30      1.49 o 
   6  10  10       24.30       25.63      3.43 o 
   7  10  10        2.07        1.08      1.39 o 
   8  10  10        1.41        1.35      1.25 o 
   3  11  10        0.08       -0.18      1.53 o 
   4  11  10        1.33        0.58      1.70 o 
   5  11  10        1.17        1.92      1.26 o 
   6  11  10       17.39       22.21      3.31 o 
  -4  -4  11        4.68        5.68      2.06 o 
  -3  -4  11        0.02        2.10      2.51 o 
  -2  -4  11        9.78        5.10      2.03 o 
  -1  -4  11       22.81       29.39      5.42 o 
   0  -4  11       14.55       13.02      4.29 o 
   1  -4  11        1.51        0.78      3.23 o 
  -4  -3  11        8.98        8.97      2.33 o 
  -3  -3  11       12.23       10.81      2.88 o 
  -2  -3  11        3.20        3.11      1.95 o 
  -1  -3  11        7.02        8.07      2.83 o 
   0  -3  11       10.97        5.98      2.59 o 
   1  -3  11       24.21       19.47      3.66 o 
   2  -3  11        7.21       10.35      3.33 o 
   3  -3  11        0.69        1.55      2.26 o 
  -4  -2  11        7.47        8.45      2.12 o 
  -3  -2  11        0.30        1.10      1.59 o 
  -2  -2  11       91.52      103.79      9.42 o 
  -1  -2  11       28.96       31.58      4.14 o 
   0  -2  11        0.03        2.01      2.33 o 
   1  -2  11        6.46        4.56      2.65 o 
   2  -2  11       49.06       47.81      5.92 o 
   3  -2  11        0.20        3.32      3.33 o 
   4  -2  11        3.52        0.51      2.24 o 
  -5  -1  11        5.57        3.24      1.25 o 
  -4  -1  11       51.22       61.55      6.00 o 
  -3  -1  11        0.06        3.89      2.62 o 
  -2  -1  11       16.63       16.55      3.99 o 
  -1  -1  11        4.80        3.45      1.18 o 
   0  -1  11       53.97       45.97      5.24 o 
   1  -1  11        3.27        7.44      3.59 o 
   2  -1  11       30.16       30.29      4.29 o 
   3  -1  11       17.91       14.89      3.41 o 
   4  -1  11        1.65        0.48      2.08 o 
   5  -1  11        9.82        8.15      2.93 o 
  -5   0  11       13.93       10.28      1.95 o 
  -4   0  11       22.67       25.77      3.66 o 
  -3   0  11       39.74       41.46      3.92 o 
  -2   0  11        0.06        0.94      1.52 o 
  -1   0  11       17.43       16.50      2.03 o 
   0   0  11        3.77        3.68      1.56 o 
   1   0  11       38.01       40.78      4.20 o 
   2   0  11        1.04        0.13      2.28 o 
   3   0  11       38.58       34.93      5.60 o 
   4   0  11       15.96       18.73      3.99 o 
   5   0  11       29.90       37.72      6.44 o 
   6   0  11        6.46        4.33      3.20 o 
  -5   1  11       16.96       29.91      4.66 o 
  -4   1  11       18.33       19.23      3.40 o 
  -3   1  11        7.75        9.16      2.60 o 
  -2   1  11       94.84      101.82      8.41 o 
  -1   1  11        1.51        1.61      1.08 o 
   0   1  11      268.22      290.44     11.40 o 
   1   1  11       84.93       87.22      3.81 o 
   2   1  11        6.39        4.92      1.76 o 
   3   1  11        0.05        1.32      2.36 o 
   4   1  11       22.83       19.68      3.62 o 
   5   1  11       42.48       49.90      6.37 o 
   6   1  11       14.99       15.07      4.34 o 
   7   1  11        5.63       11.54      3.98 o 
  -5   2  11      151.46      178.07     22.13 o 
  -4   2  11       43.53       50.11      5.77 o 
  -3   2  11       70.35       68.30      5.07 o 
  -2   2  11      122.64      132.52     10.31 o 
  -1   2  11      267.77      281.19      9.59 o 
   0   2  11      401.81      436.56     11.04 o 
   1   2  11       15.01       18.88      2.02 o 
   2   2  11        4.61        5.10      1.53 o 
   3   2  11       41.57       43.69      4.67 o 
   4   2  11       15.22       11.48      3.28 o 
   5   2  11        9.43        7.02      2.94 o 
   6   2  11        0.34        1.04      2.18 o 
   7   2  11        1.53        3.21      3.10 o 
  -5   3  11        3.21        2.84      1.89 o 
  -4   3  11       70.71       93.28     12.22 o 
  -3   3  11        9.42       10.05      2.61 o 
  -2   3  11       34.62       34.60      3.90 o 
  -1   3  11        7.19        6.71      0.68 o 
   0   3  11      264.49      264.96      8.22 o 
   1   3  11      140.41      156.20      4.74 o 
   2   3  11       10.57        9.65      1.73 o 
   3   3  11       20.02       21.72      4.52 o 
   4   3  11        5.85        7.43      3.41 o 
   5   3  11        1.36        3.69      2.44 o 
   6   3  11        0.00        3.03      3.59 o 
   7   3  11       31.06       28.99      5.17 o 
   8   3  11        1.58        6.94      3.09 o 
  -4   4  11        0.67        1.32      1.48 o 
  -3   4  11        0.59        1.33      1.68 o 
  -2   4  11        1.54        1.76      2.61 o 
  -1   4  11       96.04      103.18      8.49 o 
   0   4  11       40.54       42.83      2.93 o 
   1   4  11       15.68       13.14      1.78 o 
   2   4  11       61.29       57.62      4.76 o 
   3   4  11       24.26       27.82      3.83 o 
   4   4  11       41.87       50.01      5.74 o 
   5   4  11       41.57       41.30      4.78 o 
   6   4  11       62.74       60.90      5.90 o 
   7   4  11      176.74      207.50     17.56 o 
   8   4  11       14.92       14.47      4.16 o 
  -4   5  11        2.08        5.55      2.71 o 
  -3   5  11       11.76       12.17      3.22 o 
  -2   5  11       36.53       44.24      5.71 o 
  -1   5  11       51.82       55.68      5.08 o 
   0   5  11        9.24        5.91      2.28 o 
   1   5  11       17.69       20.27      4.71 o 
   2   5  11      107.84      102.68      5.02 o 
   3   5  11       49.80       50.34      2.97 o 
   4   5  11       16.32       16.38      2.30 o 
   5   5  11        2.11        1.49      1.37 o 
   6   5  11        0.38        1.33      1.78 o 
   7   5  11       37.91       33.19      3.76 o 
   8   5  11       71.02       67.31      6.98 o 
  -3   6  11       18.55       12.68      3.01 o 
  -2   6  11       22.62       23.58      4.08 o 
  -1   6  11        2.95        4.39      2.62 o 
   0   6  11       24.32       27.13      3.84 o 
   1   6  11       12.69       11.58      1.08 o 
   2   6  11       10.74        4.93      1.25 o 
   3   6  11       24.03       21.70      2.71 o 
   4   6  11        6.01        8.30      1.84 o 
   5   6  11        7.52        5.08      1.84 o 
   6   6  11        0.42        2.86      1.98 o 
   7   6  11        1.14        2.17      1.70 o 
   8   6  11        4.83        2.60      1.70 o 
  -2   7  11       13.74       12.15      3.39 o 
  -1   7  11        0.04       -1.03      1.82 o 
   0   7  11        7.99       11.81      2.67 o 
   1   7  11        8.70        7.85      2.65 o 
   2   7  11        0.40        2.94      2.70 o 
   3   7  11       18.37       18.75      2.08 o 
   4   7  11       14.45       14.18      1.92 o 
   5   7  11        2.22        4.03      2.19 o 
   6   7  11        1.75        5.50      2.64 o 
   7   7  11        2.49        1.25      1.63 o 
   8   7  11        0.45        1.75      1.68 o 
  -1   8  11       22.44       28.75      5.65 o 
   0   8  11       27.58       33.26      6.30 o 
   1   8  11       39.33       37.76      4.88 o 
   2   8  11        0.01        1.51      1.89 o 
   3   8  11        8.44        4.62      1.75 o 
   4   8  11       13.81       14.37      2.35 o 
   5   8  11       20.52       22.56      2.66 o 
   6   8  11        0.25        1.44      1.40 o 
   7   8  11       31.17       29.03      3.58 o 
   8   8  11        0.07        1.55      1.32 o 
   0   9  11       36.21       47.72      7.81 o 
   1   9  11        0.13       -0.08      1.63 o 
   2   9  11       23.77       17.24      3.98 o 
   3   9  11        9.21        3.65      2.26 o 
   4   9  11        3.70        3.11      1.16 o 
   5   9  11        1.76        2.32      1.31 o 
   6   9  11        3.47        1.39      1.14 o 
   7   9  11       10.41        7.81      1.77 o 
   2  10  11        2.61        3.86      2.72 o 
   3  10  11        2.63        2.71      2.95 o 
   4  10  11        0.18       -1.52      1.70 o 
   5  10  11       25.83       31.81      3.62 o 
   6  10  11       28.14       34.27      4.02 o 
  -2  -3  12        0.39        2.85      2.73 o 
  -1  -3  12        0.67        1.85      2.04 o 
   0  -3  12        9.49       10.66      3.61 o 
   1  -3  12        2.03       -0.42      2.18 o 
  -3  -2  12        0.00        0.45      1.70 o 
  -2  -2  12       18.73       15.72      3.32 o 
  -1  -2  12        1.47        1.30      2.09 o 
   0  -2  12        1.03        4.38      3.17 o 
   1  -2  12        0.75        1.94      3.32 o 
   2  -2  12        3.08        5.20      3.48 o 
   3  -2  12        1.76       -0.18      2.24 o 
  -4  -1  12        0.30        1.83      2.32 o 
  -3  -1  12       75.70       74.72     10.09 o 
  -2  -1  12        8.92        8.32      2.45 o 
  -1  -1  12        0.85        2.59      2.37 o 
   0  -1  12       37.45       40.59      5.33 o 
   2  -1  12        0.07        1.29      2.29 o 
   3  -1  12        0.73        1.69      2.37 o 
   4  -1  12        0.03        1.56      2.24 o 
  -4   0  12       32.28       39.48      5.89 o 
  -3   0  12       11.25       13.77      3.20 o 
  -2   0  12       38.25       44.70      5.21 o 
  -1   0  12        1.90        3.01      2.10 o 
   0   0  12        6.60        2.76      2.28 o 
   1   0  12        0.15        0.93      2.31 o 
   2   0  12        7.39        8.99      2.66 o 
   3   0  12        7.84       11.48      3.23 o 
   4   0  12        0.29        0.68      2.11 o 
   5   0  12       17.74       14.86      3.97 o 
  -4   1  12        4.76        6.14      1.96 o 
  -3   1  12       13.96       17.25      3.18 o 
  -2   1  12       35.30       35.68      4.80 o 
  -1   1  12       12.19       15.00      2.83 o 
   0   1  12       89.35       84.69      6.65 o 
   1   1  12        7.95        4.88      1.40 o 
   2   1  12        7.10        9.05      3.13 o 
   3   1  12        0.01        2.12      2.23 o 
   5   1  12        2.17        2.59      3.04 o 
  -4   2  12        0.15        3.13      2.66 o 
  -3   2  12       33.67       36.28      5.89 o 
  -2   2  12        2.94        4.17      2.14 o 
  -1   2  12       63.30       63.95      5.22 o 
   0   2  12        0.66        4.03      2.75 o 
   1   2  12       85.89       91.45      4.45 o 
   2   2  12       39.38       36.81      9.86 o 
   3   2  12       32.20       32.98      4.48 o 
   4   2  12        0.17        0.96      2.07 o 
   5   2  12        1.80        3.82      2.28 o 
   6   2  12       12.74        9.18      2.84 o 
  -4   3  12       15.84       20.75      4.22 o 
  -3   3  12       48.57       56.63      8.11 o 
  -2   3  12      103.22      120.25     10.55 o 
  -1   3  12       31.37       33.68      4.66 o 
   0   3  12       20.67       15.76      3.19 o 
   1   3  12       18.09       18.35      3.38 o 
   2   3  12      194.30      202.52     13.49 o 
   3   3  12        2.94        2.26      2.25 o 
   4   3  12        1.12        1.12      2.14 o 
   5   3  12       33.30       42.70      5.80 o 
   6   3  12        1.02        1.77      2.15 o 
   7   3  12       12.23       11.02      3.78 o 
  -3   4  12       42.99       51.14      7.55 o 
  -2   4  12       28.05       25.98      4.41 o 
  -1   4  12        0.00        1.47      1.70 o 
   0   4  12       34.25       30.37      4.15 o 
   1   4  12       32.75       36.27      5.01 o 
   2   4  12       22.85       16.56      4.02 o 
   3   4  12       17.93       22.43      4.65 o 
   4   4  12        1.61        5.36      2.34 o 
   5   4  12        2.05        5.24      4.28 o 
   6   4  12       41.74       46.84      7.31 o 
   7   4  12       29.42       28.52      5.42 o 
  -3   5  12        0.01        1.98      1.57 o 
  -2   5  12        0.09        1.66      2.30 o 
  -1   5  12        3.94        3.23      1.51 o 
   0   5  12       12.63       18.16      3.59 o 
   1   5  12       27.86       29.80      3.93 o 
   2   5  12       13.88       14.31      2.13 o 
   3   5  12       76.02       74.77      3.79 o 
   4   5  12        6.98        3.97      1.66 o 
   5   5  12       46.01       47.70      4.04 o 
   6   5  12        0.03        1.85      1.96 o 
   7   5  12       56.26       59.32      6.30 o 
  -2   6  12        7.58        6.57      2.70 o 
  -1   6  12        3.25        1.96      2.67 o 
   0   6  12       45.76       50.63      5.92 o 
   1   6  12       26.60       28.48      4.38 o 
   2   6  12        9.90        6.85      1.30 o 
   3   6  12       48.67       47.37      3.00 o 
   4   6  12      129.75      136.57      8.30 o 
   5   6  12        5.59        5.11      1.57 o 
   6   6  12        3.95        3.39      1.55 o 
   7   6  12        0.29        0.38      1.33 o 
  -1   7  12        0.30        2.02      2.46 o 
   0   7  12       40.12       45.93      7.40 o 
   1   7  12        0.53        0.70      2.16 o 
   2   7  12       20.34       23.04      3.71 o 
   3   7  12        0.30        1.06      1.01 o 
   4   7  12       51.99       46.28      3.78 o 
   5   7  12        0.32        2.59      1.24 o 
   6   7  12        4.42        2.56      1.28 o 
   7   7  12       12.62       11.85      1.93 o 
   0   8  12        6.16        4.98      2.11 o 
   1   8  12       15.10       17.34      4.04 o 
   2   8  12       17.58       24.24      4.65 o 
   3   8  12        0.02        1.18      3.02 o 
   4   8  12       12.34       12.62      1.75 o 
   5   8  12       13.60       14.01      2.41 o 
   6   8  12        2.12        1.34      1.37 o 
   7   8  12       21.57       19.92      2.88 o 
   3   9  12       42.83       42.11      6.68 o 
   4   9  12        0.00        2.90      2.07 o 
   5   9  12        5.09        4.89      1.84 o 
   6   9  12        7.03        7.46      1.77 o 
  -2  -1  13       13.66       13.92      3.18 o 
  -1  -1  13        0.35        1.52      1.97 o 
   0  -1  13        6.56        4.02      2.13 o 
   1  -1  13        1.46        1.10      2.14 o 
  -2   0  13        0.08        1.06      1.79 o 
  -1   0  13       42.89       45.05      7.01 o 
   0   0  13        0.05        2.39      3.09 o 
   1   0  13       38.18       47.53      7.36 o 
   2   0  13       20.54       17.76      4.57 o 
   3   0  13        7.58        6.67      2.56 o 
  -3   1  13       26.84       31.26      5.42 o 
  -2   1  13       42.43       52.38      8.13 o 
  -1   1  13       42.72       41.59      6.64 o 
   0   1  13      133.21      137.50     18.12 o 
   1   1  13       64.41       78.45     11.45 o 
   2   1  13       34.67       35.63      6.21 o 
   3   1  13        8.12        5.09      3.22 o 
   4   1  13       32.59       32.27      6.29 o 
  -2   2  13        1.46        1.45      1.88 o 
  -1   2  13        3.01       -0.13      1.65 o 
   0   2  13       27.38       24.66      4.06 o 
   1   2  13      142.79      139.53     12.39 o 
   2   2  13       61.29       74.30      7.89 o 
   3   2  13        6.47        9.66      3.08 o 
   4   2  13        0.04        0.84      2.19 o 
   5   2  13        0.08        1.27      1.93 o 
  -2   3  13        0.42        1.27      1.61 o 
  -1   3  13        0.10        1.68      2.58 o 
   0   3  13       82.01       95.23      8.94 o 
   1   3  13       36.07       33.14      4.66 o 
   2   3  13        2.01        2.73      3.01 o 
   3   3  13        1.77        1.25      1.93 o 
   4   3  13        0.94        2.28      2.35 o 
   5   3  13       42.10       40.32      6.60 o 
  -2   4  13        3.05        1.44      1.67 o 
  -1   4  13       11.24       15.04      4.27 o 
   0   4  13       14.79       12.18      3.35 o 
   1   4  13        0.01        5.54      2.63 o 
   2   4  13        6.26        5.62      2.27 o 
   3   4  13       20.79       25.17      4.74 o 
   4   4  13       51.57       50.92      7.77 o 
   5   4  13        5.77        4.00      2.26 o 
   6   4  13        4.61        3.09      2.09 o 
  -1   5  13       17.87       19.65      4.09 o 
   0   5  13        0.52        0.67      2.01 o 
   1   5  13        0.59        4.57      3.01 o 
   2   5  13       29.09       24.51      4.10 o 
   3   5  13        2.68        2.62      1.22 o 
   4   5  13       13.47       11.92      2.01 o 
   5   5  13        0.41        1.70      1.30 o 
   6   5  13        0.25        1.92      1.55 o 
  -1   6  13        6.76        7.33      3.03 o 
   0   6  13        0.18        1.08      2.14 o 
   1   6  13        5.71       10.13      3.75 o 
   2   6  13       30.74       41.33      6.50 o 
   3   6  13       13.64        9.40      2.92 o 
   4   6  13        5.59        7.86      1.53 o 
   5   6  13        0.00        3.03      1.89 o 
   6   6  13        2.71        1.58      1.24 o 
   0   7  13       36.57       49.56      7.98 o 
   1   7  13        9.93       11.21      3.17 o 
   2   7  13       13.86       12.66      3.38 o 
   3   7  13        0.25        2.73      2.91 o 
   4   7  13        2.15        3.79      2.18 o 
   5   7  13        2.19        2.12      1.35 o 
   6   7  13       24.73       23.92      4.67 o 
   2   8  13        4.82        7.37      3.20 o 
   3   8  13        0.09        2.32      2.82 o 
   4   8  13       27.01       20.08      4.02 o 
   5   8  13        6.20        6.94      1.59 o 
   0   2  14        8.04        2.75      1.94 o 
   1   2  14        5.01        5.16      2.35 o 
   2   2  14        2.07        2.14      2.19 o 
   0   3  14        3.89        4.83      2.95 o 
   1   3  14        6.17        6.76      3.10 o 
   2   3  14       53.61       52.64      7.95 o 
   3   3  14       11.62       11.21      3.71 o 
   0   4  14        2.98        4.64      2.76 o 
   1   4  14        3.23        6.38      2.59 o 
   2   4  14       44.92       52.31      8.01 o 
   3   4  14        0.02        2.72      2.56 o 
   1   5  14        7.97        6.01      2.57 o 
   2   5  14        2.82        4.15      2.52 o 
   3   5  14        7.48        6.23      2.86 o 
                                                 
